# Supplementary material for: Impact of azithromycin mass drug administration on the antibiotic-resistant gut microbiome in children: a randomized, controlled trial
Source: Gut Pathog. 2022 Jan 6;14:5. doi: 10.1186/s13099-021-00478-6 (PMC8740015; doi:10.1186/s13099-021-00478-6)
Supplement: Supplementary file 1 — Additional file 1. Results for zero-inflated negative binomial regression of species abundance on treatment received (Table S1) and time since treatment (Table S2). [file 13099_2021_478_MOESM1_ESM.xlsx]

## Sheet: species
SampleID	ParticipantID	Treatment	Timepoint	Escherichia coli	Haemophilus parainfluenzae	Clostridioides difficile	Clostridium perfringens	[Eubacterium] rectale	Sulfuritalea hydrogenivorans	Anaerostipes hadrus	Finegoldia magna	Haemophilus influenzae	Streptococcus pasteurianus	Veillonella rodentium	Flavonifractor plautii	Enterococcus faecium	Christensenella massiliensis	Veillonella parvula	Bacteroides thetaiotaomicron	Mucilaginibacter mallensis	Staphylococcus lugdunensis	Clostridium saccharoperbutylacetonicum	Clostridium carboxidivorans	[Clostridium] bolteae	Haemophilus pittmaniae	Aggregatibacter aphrophilus	Clostridium baratii	Campylobacter coli	Anaerotignum propionicum	Clostridium chauvoei	[Clostridium] saccharolyticum	Clostridium beijerinckii	Clostridium	Bacteroides ovatus	Streptococcus parauberis	Candidatus Arthromitus	Oscillibacter valericigenes	Bacteroides caecimuris	Clostridium botulinum	Megamonas hypermegale	Clostridium pasteurianum	Blautia hansenii	Fusobacterium nucleatum	Streptococcus infantarius	Clostridium butyricum	Enterococcus	Streptococcus mitis	Streptococcus sp.	Bacillus cereus
157902	1F4CB09F-482B-4B50-9EBD-539E252D2357	azithro	baseline	0.06029	0.15933	0.02	0.0191	0.00544	1e-05	0.01496	0.00042	0.00618	0.01087	0.0041	0.02832	0.0012	0.00092	0.12331	0.05905	6e-05	0.00019	0.00167	0.0008	0.0032	0.00647	0.00119	0.00277	0.00031	0.00194	0.0163	0.00106	0.00329	0.00627	0.03177	0.00033	0.00029	0.00052	0.01783	0.01314	0.0002	0.00072	0.00959	0.00136	0.00795	0.00484	0.0004	0.00165	0.00234	0.00199
151929	7168B4EA-2667-4D5B-91E5-E2DB90E25CD6	azithro	baseline	0.00048	0.00012	0.00816	0.00188	0.02159	8e-05	0.00674	0.00045	0.00015	0.00015	0.00043	0.01652	0.0008	0.00308	0.00287	0.04444	0.00012	0.00022	0.00086	0.00031	0.0045	8e-05	9e-05	0.00138	0.00019	0.00119	0.00132	0.00274	0.00139	0.00329	0.02708	0.00016	0.00034	0.02326	0.00609	0.00323	0.00038	0.00104	0.00649	0.00121	0.0001	0.00112	0.00085	0.00016	0.00079	0.00177
158276	872FD591-E12F-42E5-AAA2-81FA1635E3DB	azithro	baseline	0.35143	0.0178	0.00417	0.00028	0.00076	6e-05	0	0	0.00081	4e-05	0.00408	0	0	0	0.00886	0.00784	0	0	5e-05	0	0	0.00068	9e-05	0	0	2e-05	0	0	0.00049	0	0.00027	0.00037	0	5e-05	0.00028	7e-05	0.01344	1e-05	0	0.00016	0.00048	0	9e-05	0.0054	0.01277	1e-05
155251	EF30A4D5-B1F5-44B5-BEEF-784DC590DC5D	azithro	baseline	0.00044	0.01987	0.00397	0.00904	0.02597	0.00028	0.00743	0.00029	0.00072	0.00016	0.00789	0.00465	0.00047	0.00099	0.05785	0.02952	0.00011	9e-05	0.00108	0.00047	0.00334	0.00081	0.00018	0.0027	0.0001	0.00057	0.01004	0.00325	0.00188	0.00435	0.02079	0	0.00011	0.00273	0.01322	0.0052	0.0047	0.00109	0.00731	0.00032	0.00022	0.00288	0.00083	4e-05	0.00105	0.00094
156164	8CBC0BF9-6D17-4942-A5A2-C1F1C9098A41	azithro	baseline	0.0003	0.00254	0.00092	0.00036	0.00846	0.00061	0.00556	0.00033	0.0001	1e-05	0.00079	0.00337	0.00017	0.00052	0.00715	0.05886	0.00034	0.00015	0.00033	5e-05	0.00182	0.0001	0.00028	0.00019	3e-05	0.00062	0.00018	0.00307	0.00051	0.00059	0.01547	5e-05	0.00012	0.00379	0.00574	0.00071	0.00019	0.00039	0.00281	0.00021	4e-05	0.00047	0.00049	7e-05	0.0005	0.00102
158309	C1C8B08A-1B9F-4256-9544-7FDD84981EBB	azithro	baseline	0.01622	0.01047	0.00138	0.00144	0.00228	0.00087	0.00763	8e-05	0.00028	0.00037	0.00413	0.0015	0.00057	0.00132	0.03975	0.04895	3e-05	0	0.00052	0.00021	0.00144	0.00037	0.00053	0.00134	8e-05	0.0004	0.00276	0.00195	0.00046	0.00141	0.01605	0	1e-05	0.00189	0.00412	0.00204	0.00031	0.00057	0.00443	0.00012	0.00181	0.00114	0.00012	0.00014	0.00138	0.00058
157044	E22565B6-8A33-4F24-990F-C9CB17E44B70	azithro	baseline	0.00013	0	0.00066	4e-05	0.00122	0.00074	0.00049	2e-05	1e-05	3e-05	0.00041	0.00184	0.00025	0.00016	0.00031	0.04781	0.00032	1e-05	7e-05	1e-05	0.00076	0	0.0001	2e-05	1e-05	0.00022	5e-05	0.00114	0.00054	9e-05	0.00713	5e-05	0	0.00293	0.00683	0.00123	0.00206	3e-05	0.00168	6e-05	1e-05	2e-05	0.00013	0.00012	0.00103	0.00046
156824	A40A81E5-1DCC-4FDF-A809-4F412DAF06F8	azithro	baseline	0.00021	0.00193	0.00107	0.00043	0.03297	0.00101	0.00783	0.00015	6e-05	1e-05	0.00058	0.00421	0.0002	0.00048	0.00415	0.05311	0.00014	0.00014	0.00024	8e-05	0.00186	0.00013	1e-05	0.00022	0.00012	0.00082	0.00013	0.00303	0.0006	0.00061	0.00832	2e-05	6e-05	0.00498	0.00722	0.00088	0.00018	0.00027	0.0047	0.00022	0	0.00036	0.00018	5e-05	0.00032	0.0019
157737	D9ADA560-89AB-46C1-84D6-EA4C915256CA	azithro	baseline	0.0155	0.00442	0.017	0.00538	0.03353	0.00024	0.00996	0.00152	0.00021	0.00016	0.00094	0.00861	0.0008	0.00162	0.01311	0.04918	5e-05	0.00025	0.00163	0.00075	0.00247	0.00012	0.00025	0.00319	4e-05	0.00363	0.01057	0.00242	0.00275	0.0047	0.01167	0.00018	0.00032	0.00455	0.00354	0.00628	0.00022	0.00162	0.00558	0.00133	2e-05	0.0038	0.00252	0.00018	0.00063	0.00169
160487	B425EE78-000B-4ABD-AF06-9BD22D328DFF	azithro	baseline	0.00015	1e-05	0.00194	0.00031	0.00535	0.00015	0.00658	0.00025	5e-05	2e-05	0.00019	0.02625	0.00047	0.00133	0.00037	0.03921	0.00015	2e-05	0.00012	8e-05	0.00522	1e-05	4e-05	0.00015	0.00013	0.00049	3e-05	0.00561	0.0001	0.00035	0.07011	3e-05	6e-05	0.00528	0.01275	0.0006	0.0042	0.00022	0.00397	0.00036	8e-05	0.00022	9e-05	0.00014	0.00041	0.00049
157209	2A64DE10-BA30-4BA2-BBA7-C37EB3405320	azithro	baseline	0.02784	0.04314	0.00259	0.00047	0.02836	0	0.00635	0.0005	0.00111	5e-05	0.00189	0.00902	0.00085	0.00131	0.04022	0.08367	5e-05	0	0.00034	0.00021	0.00508	0.00141	0.00037	0.00026	5e-05	0.00098	0.00029	0.00496	0.00038	0.00087	0.13484	0.0001	0.0001	0.00274	0.01257	0.00088	0.00014	0.00044	0.00411	0.00155	0.00011	0.00042	0.00217	4e-05	0.00295	0.00062
156626	4CF99EEA-D144-4152-82D3-13F32F6F7535	azithro	baseline	0.02422	0.01551	0.00667	0.00085	0.04284	0	0.02461	0.00027	0.00074	3e-05	0.00264	0.00796	0.00124	0.00215	0.0577	0.02502	2e-05	2e-05	0.00037	0.00029	0.00552	0.00063	0.00021	0.00286	0.00057	0.00271	0.00053	0.01215	0.00099	0.0025	0.01541	2e-05	8e-05	0.00159	0.01015	0.00144	0.0002	0.00045	0.01506	0.0003	3e-05	0.00064	0.00152	2e-05	0.00045	0.00086
154756	7BB2495F-B345-49C5-82AF-F8880C1C7745	azithro	baseline	0.00143	0.01957	0.00247	0.00065	0.03988	0.00039	0.00622	0.00035	0.00101	0.0001	0.0004	0.00808	0.0005	0.0009	0.00949	0.03855	0.00015	9e-05	0.00045	0.00017	0.00232	0.00068	0.00035	0.00049	0.00018	0.00127	0.0006	0.00224	0.00097	0.00147	0.01358	5e-05	0.00016	0.00712	0.00703	0.00132	0.00019	0.00089	0.00444	0.00097	0	0.00076	0.00036	8e-05	0.00241	0.00189
158155	EB9F489F-BD4B-4BFE-9B4A-BF19D4BF0C97	azithro	baseline	0.00049	0.00899	0.00212	0.0005	0.01119	0.00054	0.00341	0.00017	0.00034	0.00011	0.00117	0.00186	0.00045	0.00043	0.01301	0.0512	0.00044	0.00037	0.00076	0.00015	0.00133	0.00017	7e-05	0.00057	2e-05	0.00108	0.00111	0.00119	0.00038	0.00142	0.00734	1e-05	0.00012	0.00141	0.00543	0.00092	0.0001	0.00037	0.00335	9e-05	3e-05	0.00091	0.00032	0.0002	0.00056	0.00148
156098	1B2B2CCF-EA28-4A40-A2E6-7B48B3E0D8AD	azithro	baseline	0.26073	0	0.00214	0.00015	0.00645	1e-05	0.00706	0.00028	1e-05	5e-05	9e-05	0.00541	0.00063	0.00108	0.00135	0.03396	2e-05	0	0.00011	2e-05	0.002	0	8e-05	0.00022	4e-05	0.00096	0.00017	0.00366	0.0002	0.00037	0.01492	1e-05	2e-05	0.00338	0.00537	0.00038	1e-05	0.00014	0.0033	0.00014	1e-05	0.00022	0.00029	0	0.00024	0.00031
151192	39D26FCB-D85F-4BBD-A669-D9D5A0FA2955	azithro	baseline	0.00015	0.00848	0.00105	0.00296	0.0177	0.00065	0.00357	0.00028	0.00066	2e-05	0.00053	0.00232	0.00028	0.00039	0.00774	0.11319	3e-05	1e-05	0.00144	0.00027	0.00092	0.00036	7e-05	0.0013	0.00048	0.00156	0.0034	0.00099	0.00096	0.00235	0.01453	3e-05	9e-05	0.00187	0.0031	0.00272	0.00033	0.00039	0.00204	0.00022	5e-05	0.00289	0.00056	5e-05	0.0009	0.00061
158034	36BCF9E9-3200-4A9B-8272-5041B376CA7A	azithro	baseline	0.03542	0.01197	0.00285	0.00125	0.04081	0.00038	0.01337	0.00022	0.00049	0.0002	0.00099	0.00901	0.00067	0.00107	0.01481	0.04078	0.00054	9e-05	0.00092	0.00026	0.00316	0.00037	0.00032	0.00111	0.00021	0.00059	0.00237	0.00386	0.0009	0.00225	0.01268	7e-05	0.00024	0.01106	0.0044	0.00245	0.00021	0.00074	0.00594	0.00075	2e-05	0.00083	0.00079	5e-05	0.00072	0.00155
160619	D4D167B0-F257-4BE4-BD1D-1F1CCE1F278A	azithro	baseline	0.00078	3e-05	0.0018	0.00029	0.00422	0.0004	0.00308	0.00019	0	8e-05	1e-05	0.00417	0.00038	0.00078	0.00023	0.05246	0.00018	0.00061	0.00031	0.00017	0.00177	0	5e-05	0.00047	2e-05	0.0012	0.00025	0.00227	0.00054	0.00145	0.01454	0.00011	0.00012	0.00388	0.00767	0.00115	0.0002	0.00023	0.00359	0.00028	0	0.00039	0.00027	2e-05	0.0003	0.00097
158188	0F102D57-0A73-4B08-A877-7D09A52166E7	azithro	baseline	0.01134	0.00161	0.00291	0.00037	0.00269	0	0.00186	0.00013	6e-05	6e-05	0.0008	0.00097	0.00069	0.0004	0.01423	0.16045	0	0	0.00012	0.00019	0.00227	5e-05	4e-05	0.00029	0.00029	0.00227	0.00015	0.00295	0.00017	0.00051	0.00348	1e-05	2e-05	0.00046	0.00238	0.00095	0.02402	0.00015	0.00413	0.00219	2e-05	0.00025	0.00013	0.00015	0.00081	0.00047
158441	F9A94A94-99B2-4240-B66C-1E5901339309	azithro	baseline	0.01594	0.00031	0.00059	0.00011	0.00142	0.00029	0.00206	9e-05	3e-05	5e-05	0.00025	0.00134	0.00068	0.00101	0.00041	0.05	6e-05	1e-05	0.0001	0	0.00057	3e-05	0.00012	2e-05	0.00015	0.00026	0.00024	0.00091	0.00052	0.00048	0.02817	4e-05	4e-05	0.00132	0.00643	0.00082	0.00016	0.00034	0.00176	0.00017	6e-05	0.00034	0.00012	3e-05	0.00049	0.00143
156725	2FDC4090-231F-42CD-9631-60C958A922F4	azithro	baseline	0.00208	4e-05	0.00627	0.00111	0.02342	1e-05	0.00972	0.00043	8e-05	3e-05	0.00011	0.01813	0.00049	0.0025	0.00031	0.03487	0.00012	0.00013	0.00085	0.00028	0.00585	2e-05	0.00023	0.00095	0.00036	0.0005	0.00051	0.0051	0.00075	0.00273	0.0204	6e-05	0.0002	0.02267	0.00641	0.00243	0.00031	0.00121	0.00846	0.00113	7e-05	0.00075	0.00071	9e-05	0.0005	0.00208
158485	8B51D770-08A9-4823-8846-B89A81C45F84	azithro	baseline	0.00213	0.02028	0.00984	0.00524	0.01209	0	0.01179	0.0005	0.0005	0.00016	5e-05	0.00814	0.00104	0.00207	0.00063	0.11568	7e-05	7e-05	0.00111	0.00059	0.01036	0.00076	0.00013	0.0024	0.00018	0.00081	0.00606	0.00586	0.00185	0.00438	0.06486	0.00023	0.00048	0.00806	0.02168	0.00766	0.0003	0.00161	0.01114	0.00061	6e-05	0.00237	0.00023	0.0001	0.00258	0.00214
156571	82AEC927-9935-4A63-8C00-B80DF07BC377	azithro	baseline	0.00034	4e-05	0.00138	0.0003	0.03015	0.00055	0.00786	0.00017	2e-05	3e-05	0.00014	0.00292	0.00024	0.0005	0.00067	0.08591	0.00023	0.00054	0.00043	0.0002	0.00137	0	9e-05	0.00012	0.00016	0.00119	0.0003	0.00087	0.00033	0.00053	0.02493	2e-05	5e-05	0.00229	0.00935	0.00145	0.00059	0.00062	0.00459	0.00072	0	0.00034	0.00037	0	0.00028	0.00119
157231	65665F0B-0099-4B77-836B-DED304B1C87A	azithro	baseline	0.00143	0.01671	0.01815	0.00534	0.02567	5e-05	0.01562	0.00112	0.00063	6e-05	0.0002	0.01535	0.00111	0.00193	0.00238	0.01509	7e-05	0.0002	0.00243	0.001	0.00424	0.00045	0.0002	0.00473	0.0004	0.00244	0.0095	0.00538	0.00252	0.00697	0.00979	9e-05	0.00067	0.00894	0.00428	0.00676	0.00037	0.00142	0.01192	0.00095	7e-05	0.00671	0.00119	7e-05	0.00089	0.00195
157132	E1FF5725-F488-4FA5-8F19-B664660DC595	azithro	baseline	0.00045	0.00623	0.00375	0.00109	0.00767	0.00074	0.0031	5e-05	0.00011	3e-05	0.0005	0.00293	0.00021	0.00023	0.00746	0.06069	0.00016	0.00018	0.00071	0.00015	0.00108	0.00024	4e-05	0.0011	6e-05	0.00055	0.00186	0.00137	0.00053	0.00166	0.01787	1e-05	6e-05	0.0042	0.00688	0.00174	0.00011	0.00031	0.00232	0.00028	0.00016	0.001	9e-05	6e-05	0.0006	0.00128
147529	FE498542-8F63-40D6-8B7B-FDEC33678F3F	azithro	baseline	0.00166	0.00063	0.00316	0.00094	0.02107	4e-05	0.00732	0.00015	4e-05	0.00011	0.00032	0.01974	0.0004	0.00155	0.00586	0.05555	0.00021	0.00022	0.00041	0.00026	0.00512	2e-05	2e-05	0.00057	0.00047	0.00158	0.00072	0.00573	0.00062	0.00148	0.01382	0.00018	0.0001	0.02655	0.00437	0.00231	0.00026	0.00062	0.00724	0.00046	3e-05	0.00072	0.00031	4e-05	0.0003	0.00106
157451	69637BC5-F6BA-446D-BD72-8DBE5F2FE7D5	azithro	baseline	0.00057	0.01066	0.00423	0.00052	0.01471	0.00029	0.0143	0.00103	0.00062	0.00017	0.00061	0.01342	0.00096	0.00201	0.01491	0.05625	0.0001	4e-05	0.00039	0.00024	0.00571	0.00046	0.00013	0.0006	9e-05	0.00382	0.00021	0.00331	0.00059	0.00173	0.04347	6e-05	0.00025	0.00905	0.01459	0.00179	0.0003	0.00073	0.01263	0.00022	4e-05	0.0007	0.00209	0.00207	0.00209	0.00133
157814	905EECE8-4810-4082-8A4F-59BD8F088E3F	azithro	baseline	0.01361	0.02434	0.01566	0.00205	0.0319	0	0.01829	0.00088	0.00058	0.00027	0.00407	0.01126	0.00506	0.00148	0.07898	0.0048	3e-05	6e-05	0.00079	0.00037	0.00779	0.00044	0.00016	0.00157	2e-05	0.00136	0.00278	0.00633	0.00144	0.00268	0.14991	9e-05	0.00022	0.00648	0.02352	0.00256	0.00033	0.00065	0.01909	0.00138	6e-05	0.00161	0.00268	0.00068	0.00104	0.00146
151511	783D899D-71E9-4A19-9B1E-812FFB6EE598	azithro	baseline	0.00068	0.01838	0.00129	0.00045	0.01624	0.00117	0.00382	7e-05	0.00067	4e-05	0.00034	0.00315	0.00036	0.00041	0.00841	0.04867	9e-05	0.00023	0.00038	7e-05	0.00151	0.00069	0.00027	0.00018	0.00011	0.00073	0.00011	0.00136	0.00036	0.00041	0.01209	4e-05	4e-05	0.00263	0.00583	0.00059	0.00013	0.00022	0.00236	0.00015	6e-05	0.00018	0.00023	0.00032	0.00098	0.00044
152666	8137F729-3DF2-4022-A4A8-EA847807A4C8	azithro	baseline	0.01292	0.00278	0.00306	0.00072	0.10685	0.00035	0.02125	0.00044	0.00023	4e-05	0.00053	0.00754	0.00042	0.00111	0.00182	0.04238	9e-05	0.00027	0.00038	0.0003	0.00294	0.00016	1e-05	0.00053	9e-05	0.00086	0.00064	0.0027	0.0007	0.00185	0.00944	0.00011	0.00029	0.00718	0.00524	0.00205	0.00076	0.00156	0.00642	0.00092	0	0.00088	0.00058	8e-05	0.00011	0.00141
157726	B0C3C46C-9F38-42C3-9429-CCD57D600412	placebo	baseline	0.00017	0.01542	0.00766	0.00161	0.03757	0.00018	0.01792	0.0004	0.00046	0.00016	0.00027	0.0237	0.00183	0.0019	0.00242	0.03578	9e-05	0.00024	0.00051	0.00022	0.00568	0.00077	0.00018	0.00129	0.00024	0.00057	0.00082	0.00517	0.00088	0.00235	0.01157	6e-05	0.00024	0.02248	0.00379	0.00247	0.00019	0.00089	0.01055	0.00059	0.00013	0.00086	0.00075	6e-05	0.00027	0.00172
150169	1E27567D-0D38-46FB-8FA4-310E093038B3	placebo	baseline	0.00026	1e-05	0.00013	4e-05	5e-05	0	2e-05	7e-05	2e-05	0	0.00544	1e-05	0.0001	2e-05	0.0397	0.00013	0	0	7e-05	1e-05	6e-05	3e-05	0	5e-05	0.00751	0	3e-05	2e-05	0.00011	0.00025	0.00012	9e-05	2e-05	3e-05	0.00016	0.00021	0.00016	4e-05	0	7e-05	0.00018	1e-05	2e-05	0.0034	0.0068	0.00056
157693	7530ED3D-A6C0-4590-B835-E2A9C955D4BE	placebo	baseline	0.01895	0.02465	0.00337	0.00077	0.02208	0	0.01526	0.00026	0.0009	3e-05	0.00202	0.00279	0.00067	0.00139	0.09364	0.05565	0	2e-05	0.00039	0.00021	0.00446	0.00113	0.0002	0.00158	0.00011	0.00225	0.00115	0.00214	0.00055	0.00111	0.04576	7e-05	7e-05	0.00056	0.00423	0.00154	6e-05	0.00017	0.00456	0.00014	0.00016	0.00052	0.00043	0.00078	0.00204	0.00038
150257	C447FBF1-29B5-4EC4-AE1B-487D2C464E4F	placebo	baseline	0.00039	0.00011	0.00523	0.00367	0.02536	0.00017	0.01163	0.00086	7e-05	9e-05	0.00151	0.00933	0.00098	0.00199	0.01599	0.0456	0.00019	0.00013	0.00143	0.00087	0.00315	2e-05	0.0001	0.00253	0.00034	0.00123	0.00636	0.00282	0.00275	0.00654	0.01316	0.0002	0.00053	0.01236	0.00529	0.00767	0.00041	0.00187	0.00483	0.00166	9e-05	0.00315	0.00115	6e-05	8e-05	0.00295
151610	DD497E82-4BBD-40D3-AC5C-9166F50DC3B2	placebo	baseline	0.00019	0.00312	0.003	0.00193	0.20074	0.00015	0.00917	0.00051	0.00019	0.0002	0.00237	0.01537	0.00077	0.00109	0.01847	0.01051	0.0001	8e-05	0.00061	0.00028	0.0034	0.00017	7e-05	0.00061	0.0002	0.00079	0.00049	0.00398	0.00077	0.00216	0.003	0.00076	0.0002	0.01559	0.00117	0.00265	0.0005	0.00094	0.00672	0.00096	5e-05	0.00065	0.00056	0.00024	0.00472	0.00174
154778	A3CE108E-6E25-4E62-90F8-0986C7470DE3	placebo	baseline	0.00022	0.01019	0.00353	0.00162	0.03803	0.0004	0.00679	0.00027	0.00047	4e-05	0.00122	0.00352	0.00039	0.00082	0.00576	0.05358	0.00016	4e-05	0.00071	0.00029	0.0035	0.00036	0.00055	0.00163	4e-05	0.001	0.00225	0.00296	0.00109	0.00239	0.02785	4e-05	0.00022	0.00291	0.00402	0.00319	0.00031	0.00057	0.00541	0.00048	0.00014	0.00151	0.00039	9e-05	0.00017	0.0011
151379	EF247F4E-9BD3-49CE-8F62-2E692231339F	placebo	baseline	0.02425	0.00152	0.00426	0.00042	0.00444	0.00033	0.00475	0.00036	0.00012	4e-05	0.0006	0.00618	0.00034	0.00142	0.00192	0.03024	0.00014	0	0.00051	0.00015	0.00282	0.00018	0.00031	0.00039	4e-05	0.00186	8e-05	0.00362	0.00027	0.00066	0.00226	0	9e-05	0.00307	0.00218	0.00113	0.0103	0.0004	0.00264	0.00012	6e-05	0.0008	0.00022	0.00024	0.0016	0.00031
154899	F2D2D399-8D1C-4521-B124-D494DA51486A	placebo	baseline	0.00403	0.00192	0.00369	0.0011	0.01721	0.00023	0.006	0.00025	0.00019	7e-05	0.00167	0.01028	0.00598	0.00154	0.01967	0.04328	0.00027	0.00056	0.00057	0.00024	0.00365	7e-05	7e-05	0.00072	0.00023	0.0004	0.00032	0.00347	0.0006	0.00215	0.00847	7e-05	0.0002	0.01319	0.00597	0.00425	0.00048	0.00049	0.00557	0.00041	3e-05	0.00058	0.00071	6e-05	0.00022	0.0014
155229	E0800318-8543-4269-A236-128EEC012FBD	placebo	baseline	0.00029	0.00307	0.00414	0.00189	0.11977	0.0003	0.01745	0.00115	0.00015	0.00013	0.00053	0.00696	0.00102	0.001	0.01261	0.02927	0.00025	4e-05	0.00108	0.00028	0.00571	0.00014	7e-05	0.00159	0.00016	0.00104	0.00186	0.00369	0.00096	0.00356	0.02573	3e-05	9e-05	0.00487	0.00381	0.00296	0.00021	0.00228	0.00727	0.00062	5e-05	0.00147	0.00132	9e-05	0.00083	0.00191
156637	CF4E26F8-6009-4A8B-BB5E-3B05AA645326	placebo	baseline	0.00288	0.01052	0.00049	0.00023	0.00198	0.0005	0.00125	0.00012	0.0003	1e-05	0.001	0.00056	0.00058	7e-05	0.0114	0.05385	0.00065	0	3e-05	1e-05	0.0007	0.00026	0.00021	0.00012	0	0.00049	1e-05	0.00077	0.00089	0.00022	0.00784	5e-05	0	0.00088	0.00456	0.00098	2e-05	0.0002	0.00114	0.00019	0.00055	0.00036	0.00021	4e-05	0.00049	0.00099
151830	36D72E62-1491-4F2E-AE6F-E47456245AF3	placebo	baseline	0.5343	0.01255	0.00037	0.00022	0.0003	0	0.0004	1e-05	0.00038	1e-05	0.00021	1e-05	6e-05	1e-05	0.00209	0.00182	0	2e-05	8e-05	4e-05	2e-05	0.0005	0.0002	7e-05	2e-05	5e-05	7e-05	0.0001	0.00013	0.00015	0.0015	4e-05	0	0	0.0003	0.00012	2e-05	2e-05	0.00036	3e-05	0.00052	0.00083	0	9e-05	0.00228	0.00016
151720	A03BC0D7-9ED4-44F4-93B2-9370846B8703	placebo	baseline	0.0002	0.01684	0.00726	0.00571	0.01307	0.00031	0.00536	0.00066	0.00061	6e-05	0.0002	0.00828	0.00054	0.00074	0.00158	0.08095	0.00011	0.00031	0.00123	0.0005	0.00212	0.00058	0.00023	0.00726	3e-05	0.00199	0.01953	0.00312	0.00317	0.00477	0.00609	0.00013	0.00034	0.00527	0.00404	0.00654	0.00028	0.00152	0.00543	0.00073	5e-05	0.00477	0.00066	0.00015	0.00065	0.00247
148563	58DBD82E-42F9-4A7C-8C3D-48AE89712D44	placebo	baseline	5e-05	0.0037	0.00078	0.00123	0.01905	0.00086	0.00471	0.00039	0.00015	9e-05	0.00013	0.00352	0.0006	0.00028	0.00079	0.06607	6e-05	0.00011	0.00028	6e-05	0.0018	0.00016	0.0003	0.00057	2e-05	0.00119	0.00025	0.00171	0.00047	0.00107	0.01611	3e-05	3e-05	0.00278	0.00823	0.00151	0.00028	0.00077	0.00336	0.00022	1e-05	0.00034	0.00036	4e-05	0.00022	0.00108
151236	6B60B608-F51A-4AE7-B9E6-23C94BCCBA08	placebo	baseline	0.00035	0.02818	0.00314	0.00096	0.01823	0.00084	0.00266	0.00032	0.00117	1e-05	0.00014	0.00598	0.00036	0.00058	0.00078	0.06472	9e-05	0.00014	0.00056	0.00032	0.00237	0.00102	0.00056	0.00109	1e-05	0.00293	0.00183	0.00195	0.00079	0.00191	0.01383	1e-05	7e-05	0.00256	0.00528	0.00226	0.00015	0.00056	0.00379	0.00026	6e-05	0.00081	0.00046	3e-05	0.00193	0.00087
157418	E61C994E-4F1C-4C3A-ADA4-AD9C793587A4	placebo	baseline	0.00104	0.00012	0.00265	0.00103	0.03273	0.00046	0.01115	0.00034	0.0001	0.00026	0.00047	0.00798	0.00078	0.00118	0.00639	0.03946	0.00041	0.0001	0.00038	0.00016	0.00339	3e-05	4e-05	0.00063	0.00037	0.00209	0.00053	0.00396	0.00075	0.00192	0.02461	6e-05	6e-05	0.01178	0.00901	0.00151	0.00034	0.00081	0.00639	0.00039	6e-05	0.00082	0.00082	8e-05	0.00035	0.00229
151973	7F31830B-123F-4E69-AB0A-D14EECBA6307	placebo	baseline	0.01323	2e-05	0.00054	4e-05	0.0012	0	0.00069	6e-05	7e-05	0	0.00029	0.00124	0.00089	0.00022	0.00465	0.10112	0.00019	0	0.00013	8e-05	0.0009	0	0	8e-05	0	0.00065	6e-05	0.00081	6e-05	9e-05	0.00334	5e-05	0	0.00084	0.00857	0.00395	9e-05	4e-05	0.00171	1e-05	1e-05	0.00022	0.00015	7e-05	0.00153	0.00019
156109	BA0BB281-8B9F-4F57-B458-E2D38D547C01	placebo	baseline	0.0002	0.00011	0.00232	0.00039	0.02414	0.00049	0.00454	0.00016	0.00011	7e-05	0.00012	0.00701	0.00037	0.00058	9e-05	0.05632	0.00022	0.00036	0.00032	0.00021	0.00237	0	0.00011	0.00045	0.00019	0.00025	0.00031	0.00285	0.00044	0.00149	0.01111	1e-05	0.0002	0.00676	0.00667	0.00159	0.00022	0.0007	0.00367	0.00064	6e-05	0.00057	0.00032	0.0001	0.00015	0.00133
150466	94CDA801-90D2-4EA1-AF71-84DE65F1FEE2	placebo	baseline	0.00028	0.00236	0.00095	0.00027	0.01992	0.00054	0.00533	0.00025	0.00012	0.0001	0.00107	0.00192	0.00023	0.00045	0.01154	0.08273	0.00015	0.00022	0.00036	0.00014	0.00163	3e-05	2e-05	0.0002	0.00013	0.0006	0.00025	0.00273	0.00022	0.00072	0.01279	3e-05	8e-05	0.002	0.00716	0.00089	0.00013	0.00031	0.00349	0.00032	3e-05	0.0006	0.00035	5e-05	0.00013	0.00079
151533	5C7FE5F9-64CC-4323-903B-375DFD815EB2	placebo	baseline	0.00108	0.00172	0.00438	0.00423	0.03572	0.00017	0.0158	0.0008	0.00013	8e-05	4e-05	0.00768	0.00052	0.00101	0.0007	0.05517	0.00037	0.00035	0.0008	0.00024	0.0037	3e-05	6e-05	0.00099	6e-05	0.00193	0.00265	0.00509	0.00065	0.00199	0.02467	6e-05	6e-05	0.00687	0.00655	0.00237	0.00038	0.00074	0.00634	0.0011	9e-05	0.00137	0.00082	0.00013	0.00219	0.00097
151357	2961B4D5-9466-4058-96DE-9BB75FF63A78	placebo	baseline	0.00019	0.4122	0.00075	0.00048	0.01155	5e-05	0.00411	0.00021	0.00964	5e-05	0.00041	0.00283	0.00034	0.00036	0.00935	0.02416	8e-05	7e-05	0.00028	0.00018	0.0016	0.01927	0.00146	0.00067	0.00033	0.00047	0.00015	0.00153	0.00028	0.00091	0.00842	8e-05	8e-05	0.00244	0.00169	0.00097	0.00014	0.00034	0.00399	0.0003	1e-05	0.00027	0.00037	4e-05	0.0079	0.00061
151489	69467545-4AFF-4B01-B0F9-004C0CC423AE	placebo	baseline	0.00013	2e-05	0.01236	0.00509	0.04746	0.0001	0.01126	0.00075	0.00015	0.00023	2e-05	0.01077	0.00067	0.00138	0.00029	0.02536	9e-05	0.0001	0.00271	0.00117	0.00391	0.00011	0.0001	0.00565	0.00021	0.00089	0.00829	0.00339	0.00304	0.00874	0.01084	0.00018	0.0003	0.01308	0.00251	0.01225	0.00071	0.0031	0.01067	0.00209	0.00013	0.004	0.00071	0.0001	0.00029	0.00298
151137	277E524A-88DF-4A26-A196-C094229E30C7	placebo	baseline	0.00031	0.00969	0.00895	0.00439	0.03403	8e-05	0.01327	0.00087	0.00042	0.00022	0.00014	0.01523	0.00339	0.00166	0.00038	0.03534	5e-05	0.0004	0.0017	0.00064	0.00266	0.00044	4e-05	0.00289	0.00028	0.00128	0.00143	0.00333	0.00216	0.00643	0.00405	0.00021	0.00053	0.01583	0.00244	0.00812	0.00058	0.00218	0.0118	0.00165	0.00012	0.00247	0.00133	0.00017	0.00082	0.00406
151115	3594E536-4114-409C-8375-CFF170D5434A	placebo	baseline	0.00069	0.00033	0.00082	0.00087	0.0174	0.00101	0.00214	0.00026	0.00028	1e-05	0.00015	0.00118	0.00016	0.00018	4e-05	0.07046	0.00033	0.00024	0.00031	7e-05	0.00106	3e-05	0.00031	0.00024	0	5e-05	0.00066	0.00058	0.00041	0.00105	0.01037	3e-05	3e-05	0.00088	0.00728	0.00122	5e-05	0.00022	0.00093	0.00057	5e-05	0.00042	0.00012	2e-05	0.00043	0.00104
156714	8B4C5F88-A009-4C7D-A939-16ADF1151DD5	placebo	baseline	0.30455	0	0.00173	0.0002	0.00214	2e-05	0.0061	2e-05	2e-05	2e-05	0.00077	0.03869	0.00061	0.00033	0.00274	0.04269	5e-05	0	7e-05	2e-05	0.00158	0	0	4e-05	0	0.00012	3e-05	0.0014	3e-05	0.00019	0.0575	0	0	0.0002	0.00483	0.00011	0.00014	8e-05	0.00278	0.00025	0	5e-05	5e-05	3e-05	0.0001	0.00019
157748	E619CA57-B41D-4CA3-A14B-DFC0E8C70C1F	placebo	baseline	0.29588	0	0.00961	0.00043	0.01574	2e-05	0.00979	0.00011	5e-05	7e-05	0.00037	0.02211	0.00115	0.00112	0.00379	0.02144	5e-05	1e-05	0.00025	0.00012	0.00447	3e-05	0	0.00154	0.00021	0.00043	0.00024	0.00304	0.00036	0.0012	0.02259	1e-05	0.00012	0.01092	0.00289	0.0008	6e-05	0.00034	0.0094	0.00058	5e-05	0.00048	0.0004	7e-05	0.00022	0.00089
151060	ED486CD6-E984-4D00-9438-048D5EE44495	placebo	baseline	0.00648	0.00015	0.01794	0.00553	0.01388	0.00016	0.00924	0.00147	6e-05	0.00022	0.00011	0.01761	0.00101	0.00244	9e-05	0.03599	0.00019	4e-05	0.00169	0.00068	0.01218	5e-05	6e-05	0.00456	0.00017	0.00117	0.0114	0.00347	0.00279	0.00709	0.02049	8e-05	0.00032	0.01254	0.00271	0.00665	0.00023	0.00223	0.01052	0.00101	0.0001	0.00572	0.00078	4e-05	0.00054	0.00283
151082	58D262E3-7006-4405-8AE1-7DD2E13B1C4E	placebo	baseline	0.01933	0.01905	0.00343	0.00022	0.01683	0.0007	0.00398	0.00012	0.00064	7e-05	0.0021	0.00631	0.00072	0.00069	0.02023	0.04655	9e-05	0.00041	0.00017	2e-05	0.00155	0.00069	0.00051	0.00013	1e-05	0.00054	0.00019	0.00234	0.00045	0.00045	0.00882	1e-05	4e-05	0.00798	0.0047	0.00061	0.00015	0.00058	0.00251	0.00018	1e-05	0.00016	0.00028	0.00041	0.00727	0.00111
147958	83C53919-9103-485A-9C23-67F348C5B00B	placebo	baseline	0.00017	0.01121	0.00023	0.00098	0.00973	0.00113	0.00203	9e-05	0.00028	0	0.0001	0.00055	0.00025	0.0001	0.00159	0.0742	8e-05	0	0.00027	7e-05	0.00024	0.00039	0.00086	0.0003	0	5e-05	0.00024	0.00027	0.00029	0.00055	0.01483	0	4e-05	0.0005	0.00795	0.00058	8e-05	0.00014	0.00083	0.00019	1e-05	0.00029	2e-05	0.00016	0.00351	0.00131
156230	305E1C96-2254-4BAB-AE6E-5CB92316D62B	placebo	baseline	0.00052	9e-05	0.0032	0.0011	0.00977	0.0001	0.01744	0.00017	3e-05	6e-05	0.00069	0.00709	0.00091	0.00055	0.0011	0.03834	2e-05	1e-05	0.00016	7e-05	0.00227	1e-05	3e-05	0.00041	8e-05	0.001	3e-05	0.0015	0.00016	0.00032	0.0742	1e-05	6e-05	0.00229	0.00805	0.00064	5e-05	0.00057	0.00632	0.00027	3e-05	0.00021	0.00016	6e-05	2e-05	0.00106
157682	D67BF67D-B0D7-425B-B97F-0BB93D3418A5	placebo	baseline	0.0002	0.00147	0.00297	0.00227	0.04823	0.0002	0.01271	0.00039	9e-05	0.00027	0.00035	0.00397	0.00031	0.00082	0.00272	0.05569	0.00027	2e-05	0.00096	0.00048	0.00475	5e-05	0.00013	0.00183	0.00012	0.00154	0.00362	0.00489	0.00128	0.00321	0.00758	0.00012	0.00026	0.00434	0.00447	0.00391	0.00027	0.00121	0.00669	0.00131	1e-05	0.00154	0.00018	8e-05	0.00027	0.00213
226113	085AA0DD-C0D4-422D-A070-2F9DBCA8F165	azithro	24months	0.0002	0.00014	0.00275	0.00063	0.01314	4e-05	0.00758	0.00051	2e-05	9e-05	0.00012	0.00821	0.00035	0.00181	0.00308	0.25557	5e-05	3e-05	0.00042	0.00017	0.00555	0	8e-05	0.0003	5e-05	0.00328	0.00029	0.00615	0.00029	0.00142	0.05195	0	0.00011	0.00829	0.02598	0.00189	0.00014	0.00025	0.00575	0.00024	3e-05	0.00055	0.00073	3e-05	0.0001	0.0009
225607	F037E8C8-892E-47E9-A7E3-5E45EB103DD6	azithro	24months	0.0004	0.00012	0.00507	0.00231	0.03508	0.0004	0.01399	0.00074	0.00012	0.00014	0.00012	0.0151	0.00106	0.00167	0.00039	0.01351	9e-05	0.00011	0.00138	0.00061	0.00549	0.00013	0.0001	0.00156	0.00034	0.00279	0.00095	0.00594	0.00184	0.00478	0.00793	0.0002	0.00063	0.01825	0.00289	0.0054	0.00055	0.00164	0.00845	0.00179	4e-05	0.00146	0.00061	4e-05	0.00028	0.00334
295985	9A0C57AB-0972-46DE-87A8-314BAF73D5DD	azithro	24months	0.0453	2e-05	0.00026	9e-05	0.0013	2e-05	0.00076	0.0002	4e-05	0.00059	0.01721	0.00018	0.00093	7e-05	0.03965	0.04303	0	1e-05	0.00086	3e-05	0.0002	1e-05	2e-05	5e-05	2e-05	2e-05	0	0.00028	6e-05	0.00023	0.00105	0.00024	4e-05	3e-05	0.00225	0.00027	0.01095	5e-05	0.00142	0.00069	0.00047	7e-05	0.00022	0.01287	0.00871	0.00038
296612	21B231E2-3C44-44DE-B468-5A84959C15B4	azithro	24months	9e-05	0.00384	0.00231	0.00062	0.01629	0.00043	0.00216	9e-05	0.00024	9e-05	4e-05	0.0047	0.0003	0.00052	0.0041	0.06914	5e-05	0.00047	0.00046	9e-05	0.00139	0.00025	2e-05	0.00018	0.00036	0.00076	0.00088	0.00132	0.00073	0.0009	0.02522	5e-05	1e-05	0.00463	0.00813	0.00105	0.00019	0.00073	0.00266	0.00031	0.01019	0.00031	0.00044	1e-05	3e-05	0.00033
296887	66DFA1B6-0237-4540-9218-837654BCCD03	azithro	24months	0.00307	0.02993	0.00106	0.00023	0.00978	2e-05	0.00899	0.00016	0.00389	4e-05	0.00026	0.005	0.00025	0.00098	0.00309	0.05814	0.00035	1e-05	0.00042	5e-05	0.00245	0.00109	0.00047	0.00014	0.00052	0.00217	0.00026	0.00317	0.00025	0.00058	0.01067	1e-05	0	0.00223	0.00515	0.00052	0.0004	0.00106	0.00396	0.00032	1e-05	0.0001	0.00073	0.00028	0.00043	0.00068
295743	1E3BEB33-BE39-4576-AA1B-73BC1AB76ED4	azithro	24months	0.00084	0.03654	0.00224	0.00208	0.02407	0.00016	0.00882	0.00621	0.0014	0.00023	0.0004	0.00362	0.00035	0.00085	0.01311	0.03854	6e-05	0.00036	0.00145	0.0005	0.00319	0.00123	0.00053	0.00229	0.0001	0.00099	0.00286	0.00429	0.00155	0.00505	0.00881	0.00016	0.0003	0.00501	0.00506	0.00537	0.00085	0.0016	0.00586	0.00104	2e-05	0.00154	0.0005	0.00011	0.00193	0.00429
225222	8ADD94AC-6DA7-4C23-9251-0E36A57EC777	azithro	24months	0.02819	0.07454	0.00238	0.00049	0.02334	0.00031	0.00409	0.00044	0.00224	1e-05	0.00022	0.00516	0.00044	0.00069	0.00167	0.05355	0.00035	4e-05	0.00031	0.00019	0.00205	0.00278	0.0006	0.00049	7e-05	0.00119	0.00035	0.0017	0.0004	0.00092	0.04228	3e-05	0.00011	0.00468	0.01778	0.00103	0.0004	0.00037	0.00498	0.00029	1e-05	0.00046	0.00095	0.0001	0.0017	0.00087
225695	0B661C45-F952-46C0-86FF-E5B1BCC24753	azithro	24months	0.00094	0.00412	0.0019	0.00164	0.05211	3e-05	0.02238	0.00057	0.0001	0.00012	8e-05	0.00629	0.00047	0.00137	0.00085	0.03756	5e-05	5e-05	0.00045	0.00028	0.0035	0.00041	0.00013	0.00068	8e-05	0.00601	0.0004	0.00337	0.00045	0.00191	0.02487	1e-05	0.00016	0.00433	0.01492	0.00182	0.00016	0.0006	0.01159	0.00051	3e-05	0.00049	0.00107	0	0.00017	0.00191
295721	185D0E9A-6C34-4B63-8BED-BF392AB266A5	azithro	24months	0.00059	0.00016	0.0004	8e-05	0.00105	0.00062	0.00097	9e-05	3e-05	0	0.00102	0.00023	0.00048	0.00013	0.01438	0.06214	8e-05	9e-05	3e-05	0	0.00046	2e-05	6e-05	4e-05	2e-05	0.00056	0.0003	0.00037	0.00039	0.00093	0.00799	1e-05	1e-05	0.00134	0.0065	0.00099	0.0002	0.00017	0.002	7e-05	4e-05	0.00018	2e-05	5e-05	0.00068	0.00143
226168	80D001E6-78C5-488F-9EE4-30A30F9681B8	azithro	24months	0.33118	0.04695	0.0005	6e-05	0.00068	0	0.00105	4e-05	0.00228	1e-05	0.00125	0.00071	0.00412	7e-05	0.2333	0.0002	0	0	5e-05	1e-05	0.00011	0.00177	0.0009	4e-05	0	1e-05	3e-05	0.00027	6e-05	4e-05	0	4e-05	0	4e-05	3e-05	0.00011	2e-05	4e-05	0.00037	7e-05	0.00012	1e-05	7e-05	0.00075	0.00525	8e-05
225981	701D9408-1A8E-47B4-8924-A099A60F4083	azithro	24months	0.08124	0.13071	0.0061	0.00063	0.00804	0	0.01795	0.00045	0.02287	0.00014	0.0003	0.00428	0.00252	0.00034	0.00417	0.00499	0.00016	3e-05	0.00029	4e-05	0.0019	0.0049	0.00085	0.00234	4e-05	0.00195	0.00031	0.00437	0.00043	0.00106	0.00113	0.00063	1e-05	0.00248	0.00099	0.0008	0.00015	0.00041	0.00711	0.00027	0.00011	0.00044	0.00132	0.00285	0.0207	0.00237
220580	B425EE78-000B-4ABD-AF06-9BD22D328DFF	azithro	24months	0.0003	0.00595	0.00092	0.00152	0.01574	0.00052	0.0053	5e-05	0.00011	1e-05	0.00016	0.00168	0.00024	0.00034	0.00081	0.06265	5e-05	0.00042	0.00027	0.00011	0.002	0.00035	0.00018	0.00069	0.00041	0.00044	0.00081	0.00204	0.00042	0.00182	0.02289	7e-05	6e-05	0.00209	0.00634	0.00172	0.00011	0.00087	0.00301	0.00028	0	0.00053	0.00023	2e-05	0.00025	0.00042
226190	08E7579E-A1BB-4D6F-81E9-CD0B56EF645E	azithro	24months	1e-05	0.00271	0.001	0.0005	0.01578	0.00072	0.00332	4e-05	0.00016	3e-05	6e-05	0.00292	0.00021	0.00061	0.00035	0.08442	0.00027	3e-05	0.00012	0	0.00316	0.00011	2e-05	0.00021	2e-05	0.00033	0.00033	0.00198	0.00015	0.00034	0.01558	6e-05	1e-05	0.00266	0.0135	0.00026	6e-05	0.00048	0.00188	9e-05	1e-05	0.00011	0.00015	0	0.0004	0.00068
296513	AAEEA1E8-D212-47DD-AEFD-E23ADC39496B	azithro	24months	0.01393	0	0.00159	0.00028	0.00064	0.0001	0.00132	2e-05	1e-05	0	0.00078	0.00176	0.00026	0.00034	0.00119	0.00893	0.00027	0	3e-05	1e-05	0.00091	1e-05	0	5e-05	7e-05	0.00015	2e-05	0.00078	2e-05	0.00038	0.04571	2e-05	0	0.00097	0.00516	8e-05	0	4e-05	0.00109	1e-05	1e-05	5e-05	0.00011	0.0001	0.00031	6e-05
226696	26AFCAE5-7FEA-4209-B05A-8CEA131D6E0E	azithro	24months	0.00024	0.00029	0.01551	0.00616	0.0313	2e-05	0.01778	0.00057	7e-05	0.00016	7e-05	0.0165	0.00168	0.00389	0.00022	0.02616	9e-05	6e-05	0.00159	0.00064	0.00922	1e-05	0	0.00307	0.00016	0.0017	0.00581	0.0073	0.00182	0.00497	0.04263	0.00015	0.00043	0.02006	0.00736	0.00509	0.00038	0.00145	0.01603	0.0008	5e-05	0.00279	0.0006	0.00019	0.00105	0.003
226520	C1291B06-D736-4B77-9649-9F872B89FA4E	azithro	24months	0.02331	0.02209	0.00184	0.00176	0.03709	0	0.00486	0.00037	0.00076	1e-05	1e-05	0.00331	0.0005	0.00053	0.00034	0.11418	7e-05	0.00031	0.00048	0.00015	0.00147	0.00098	7e-05	0.00075	5e-05	0.00114	0.00108	0.00201	0.00048	0.00152	0.04121	2e-05	0.00013	0.00276	0.01021	0.00164	6e-05	0.00074	0.00344	0.00028	1e-05	0.00057	0.00084	0.00023	0.00104	0.00069
226091	99D793CC-F7EE-4338-8533-0E5354CD8097	azithro	24months	0.00031	0.00565	0.00145	0.00106	0.01959	0.00065	0.00507	0.00033	0.00025	1e-05	6e-05	0.00284	0.00036	0.00085	7e-05	0.06834	1e-05	0.00024	0.0009	0.00027	0.00181	0.00019	0.0003	0.00033	0.00026	0.00088	0.00033	0.00151	0.00058	0.00192	0.01169	6e-05	0.0001	0.00374	0.00375	0.00223	0.00069	0.00053	0.00395	0.00083	2e-05	0.00055	0.00045	6e-05	0.00027	0.00155
225717	1FACC2E0-F27E-4F5D-BF10-7B25ACF9C656	azithro	24months	0.0018	0.00897	0.00498	0.00324	0.02034	8e-05	0.00907	0.00036	0.00029	3e-05	8e-05	0.0168	0.00074	0.00185	0.00058	0.03211	4e-05	0.00014	0.00051	0.00029	0.00598	0.00036	0.0002	0.00173	0.00017	0.00089	0.00088	0.00482	0.00077	0.00233	0.03212	5e-05	0.00023	0.02191	0.008	0.00225	0.00038	0.00055	0.00803	0.00051	5e-05	0.00051	0.00047	9e-05	0.00058	0.00143
220536	7A2D0B55-DA9D-4666-9E1B-D00CDDC484DD	azithro	24months	0.00967	2e-05	0.00025	0	0.00024	0.00042	0.00038	0	0.00034	0	0.00092	0.00016	0.00024	1e-05	0.00597	0.05352	0.0008	1e-05	0.00026	0	0.00024	3e-05	0.00023	0	6e-05	3e-05	0.00016	0.00072	0.0001	6e-05	0.00608	2e-05	0	0.00024	0.00619	0.00058	0	0.00054	0.00092	0.00026	1e-05	1e-05	0	0.00048	0.00116	0.00087
296524	5DF20C97-2B3A-4A83-AE88-2909A7AFAAF5	azithro	24months	0.74327	0	0.00012	0.00011	0	0	0	0	0	1e-05	0.00126	0	0.00898	0	0.01197	0	0	0	0	0	0	0	0	1e-05	0.00016	0	3e-05	0	1e-05	1e-05	0	0	0	0	0	2e-05	0	0	0	0	0.00147	0	6e-05	0.00091	0.00048	2e-05
295655	E9E674DC-DC0C-4BF9-A4FE-3EF1603590F2	azithro	24months	0.00054	0.00016	0.00956	0.02411	0.01212	9e-05	0.0072	0.00057	0.00027	0.0001	4e-05	0.00503	0.00111	0.0007	9e-05	0.07234	8e-05	0.0001	0.00569	0.00214	0.00138	0	7e-05	0.01355	7e-05	0.0006	0.01551	0.00114	0.00698	0.019	0.07115	0.00037	0.00086	0.00549	0.02945	0.02095	0.00042	0.0035	0.0072	0.00265	0.00042	0.00983	0.00074	0.00016	0.00068	0.00777
220272	D6F47CBE-38B9-4930-B1CA-0BA64CC18044	azithro	24months	0.00028	2e-05	0.00476	0.00148	0.02343	0.00023	0.01015	0.00079	0.00018	8e-05	0.00022	0.02748	0.00077	0.00232	0.00019	0.03696	0.00025	0.00033	0.0011	0.00049	0.00769	2e-05	6e-05	0.00132	0.00048	0.00069	0.0014	0.00929	0.00137	0.00514	0.01653	0.00023	0.00044	0.02906	0.00475	0.00421	0.00028	0.001	0.00814	0.00148	4e-05	0.00121	0.00074	7e-05	0.00027	0.00246
226542	0B2A9452-D63E-4C3F-810B-7C978A6DCB57	azithro	24months	0.61636	0.00378	0.00022	0.0001	0.00273	0.00018	0.00174	3e-05	0.00047	0.00015	7e-05	0.00033	0.00433	0.00011	0.00294	0.00664	2e-05	1e-05	6e-05	1e-05	0.00043	0.00014	0.00012	4e-05	3e-05	0.00044	6e-05	0.00045	8e-05	0.00018	0.00101	0.00015	1e-05	0.00023	0.00072	7e-05	4e-05	5e-05	0.00093	0	0.02836	7e-05	0.00012	7e-05	0.001	0.00019
296810	9EAEA035-743C-4F22-BA3E-4FE0973322E1	azithro	24months	0.00012	0.00161	0.00254	0.00066	0.02079	0.00034	0.00876	0.00283	0.00011	0.00016	0	0.00754	0.00044	0.00107	0.00021	0.06588	1e-05	4e-05	0.00087	0.00013	0.00218	6e-05	0.00014	0.00077	9e-05	0.00198	0.00019	0.00151	0.00057	0.00153	0.02757	4e-05	5e-05	0.00814	0.01329	0.00232	0.00013	0.00048	0.00417	0.00427	0.00033	0.00061	0.00044	3e-05	0.00016	0.00193
225651	7DC373B9-5119-494A-A5C7-2D5C22688DB9	azithro	24months	0.00011	0.03646	0.00338	0.00319	0.0303	0.00042	0.00974	0.00031	0.00115	2e-05	0.0003	0.00213	0.00054	0.00053	0.00505	0.06693	0.00015	0.00026	0.00057	0.00027	0.00152	0.0014	0.00028	0.00107	0.00054	0.00093	0.00166	0.00225	0.00099	0.00194	0.01668	5e-05	8e-05	0.00129	0.00626	0.00258	5e-05	0.00043	0.00514	0.00104	3e-05	0.00117	0.00016	4e-05	0.00088	0.00171
225827	2A64DE10-BA30-4BA2-BBA7-C37EB3405320	azithro	24months	0.00045	0.00546	0.00088	0.00145	0.01761	0.0005	0.00183	0.00022	0.00022	4e-05	2e-05	0.00188	0.00019	0.00039	0.00013	0.11198	9e-05	0.00026	0.00063	0.00019	0.00131	0.00021	0.00013	0.00069	1e-05	0.0011	0.001	0.00119	0.00049	0.00128	0.01764	5e-05	5e-05	0.00194	0.01125	0.00105	4e-05	0.00038	0.00181	0.00019	0	0.00077	0.00079	0	8e-05	0.00068
296964	16A2F419-4DDA-46B2-8C91-ED763666D710	azithro	24months	0.15773	0.01878	0.00083	0.00018	0.00092	0	0.00087	3e-05	0.00095	0	0.0063	0.00024	0.00182	6e-05	0.0676	9e-05	0	5e-05	4e-05	3e-05	0.00158	0.00075	9e-05	3e-05	0.00011	0.00043	2e-05	0.00212	0.00019	0.00035	6e-05	2e-05	0.00034	7e-05	0.00014	0.00035	3e-05	9e-05	0.00234	0.00077	0.00454	0.00011	2e-05	0.00048	0.00333	0.00135
225497	447FE998-2684-4A60-850B-414C21907246	azithro	24months	0.04941	1e-05	0.00075	0.0008	0.00261	0.00048	0.00174	0.00033	3e-05	2e-05	6e-05	0.00032	0.00026	8e-05	0	0.04955	0.00016	0	7e-05	5e-05	0.00038	0	0.0005	0.00027	0.00012	0.00047	0.00178	0.00065	0.00085	0.00096	0.00713	1e-05	0	0.00087	0.00526	0.00346	0.00469	0.00031	0.00318	1e-05	0	0.00046	0.0002	0.00023	0.0003	0.00196
219469	38D662BD-479B-4EE5-830C-AA03CA2C99D9	azithro	24months	0.01234	0.01516	0.0009	0.00014	0.01687	0.00027	0.00237	0.00011	0.00071	3e-05	0.0001	0.00335	0.00019	0.00032	0.00116	0.06985	0.00035	0.00039	0.00018	1e-05	0.00106	0.00046	0.00021	0.00023	0.00037	0.00025	0.00037	0.00107	9e-05	0.00045	0.02055	4e-05	3e-05	0.00326	0.00853	0.00089	0.00023	0.00021	0.00188	9e-05	1e-05	7e-05	0.00029	0.00024	0.00058	0.00067
226773	81414464-B136-4299-A9E6-D0204D7AA8F3	azithro	24months	0.00053	0.00199	0.00105	0.0005	0.02626	0.00045	0.0032	6e-05	0.00016	3e-05	3e-05	0.00215	0.00017	0.00055	4e-05	0.12177	9e-05	2e-05	0.0003	7e-05	0.00228	9e-05	4e-05	9e-05	1e-05	0.00046	0.00028	0.00091	0.0003	0.00049	0.01268	5e-05	1e-05	0.00162	0.00563	0.00073	0.00021	0.0008	0.00235	0.00017	1e-05	0.00039	0.00025	2e-05	4e-05	0.00049
225420	B9EA838B-1201-4FA1-9A1B-B997A84943CB	azithro	24months	0.52863	2e-05	0	0	0	0	0	0	2e-05	0	0	0	0	0	1e-05	0	0	0	0	0	0	6e-05	2e-05	0	3e-05	0	0	0	2e-05	2e-05	0	0	0	0	0	2e-05	4e-05	0	0	0	1e-05	6e-05	0	0.00018	0.00062	6e-05
225816	65665F0B-0099-4B77-836B-DED304B1C87A	azithro	24months	0.35234	4e-05	0.00184	0.00166	0.01941	1e-05	0.01685	0.00027	3e-05	5e-05	0	0.00375	0.00056	0.00211	5e-05	0.03454	9e-05	3e-05	0.00054	0.00028	0.00388	0	2e-05	0.00144	2e-05	0.00083	0.00274	0.0043	0.00041	0.00168	0.02213	2e-05	4e-05	0.00342	0.00934	0.00188	8e-05	0.00049	0.00453	0.00037	1e-05	0.00139	0.00086	3e-05	3e-05	0.00067
226564	D77B592B-89F2-44FB-857A-A4B6567B0C3F	azithro	24months	0.05983	0.00125	0.00035	2e-05	0.0001	0.00046	0	2e-05	0.00011	2e-05	0	0.00027	0	4e-05	0.00056	0.04088	0.00029	0	1e-05	0	6e-05	4e-05	6e-05	5e-05	0	6e-05	0	4e-05	2e-05	5e-05	0.00101	8e-05	1e-05	0.00098	0.00104	0.00058	0.00315	1e-05	0.00033	0	5e-05	3e-05	0	0.00025	0.00077	5e-05
226586	1F4CB09F-482B-4B50-9EBD-539E252D2357	azithro	24months	0.00155	0.00016	0.00207	0.00292	0.02103	0.00011	0.00624	0.00028	4e-05	4e-05	0.00032	0.00576	0.0002	0.00057	4e-05	0.07409	2e-05	0.0008	0.0005	0.00033	0.00284	3e-05	8e-05	0.00084	6e-05	0.00066	0.00131	0.00202	0.00045	0.00163	0.01896	1e-05	0.00018	0.00637	0.00773	0.00199	0.00035	0.00104	0.00336	0.00035	2e-05	0.00067	0.0004	4e-05	0.00106	0.00097
296601	E14664D4-C14A-459C-AC66-5EF99BB4A57A	azithro	24months	0.00031	0.01184	0.0085	0.00878	0.02082	0.00016	0.00725	0.00115	0.00053	0.00017	0.00043	0.01808	0.00905	0.00217	0.01013	0.04448	0.00016	0.00025	0.00397	0.00116	0.00966	0.00035	0.00013	0.00601	0.00034	0.0018	0.01681	0.00289	0.00419	0.0117	0.00738	0.00018	0.0007	0.01963	0.00234	0.01271	0.00062	0.00248	0.0075	0.00251	0.01055	0.00796	0.00068	0.00014	0.00064	0.00479
295809	8C10D2CC-F931-4007-8911-64A9869C3E18	azithro	24months	0.30506	0.08292	0.0128	0.00302	0.00664	0.00011	0.00215	0.00018	0.00248	3e-05	1e-05	0.00212	0.00016	0.00054	6e-05	0.03253	2e-05	3e-05	0.00084	0.00028	0.00083	0.0026	0.00071	0.0013	2e-05	0.00014	0.00293	0.00075	0.00101	0.00253	0.01615	2e-05	8e-05	0.00265	0.00712	0.00326	4e-05	0.0005	0.0024	0.00018	5e-05	0.00134	3e-05	1e-05	0.00014	0.00054
226707	77608899-A9EC-4410-BD0E-2BEB689B48FC	azithro	24months	0.02384	0.02867	0.00034	0.00019	0.00052	3e-05	0.00103	3e-05	0.00206	2e-05	0.00034	0.00023	0.00103	0.00026	0.00113	0.01611	3e-05	1e-05	0.0001	4e-05	0.00039	0.00086	0.00187	7e-05	1e-05	0.00021	7e-05	0.00012	5e-05	0.00016	0.00019	2e-05	7e-05	2e-05	0.00018	0.00032	0.00961	0.00011	0.00109	0.00054	0.02668	0.00011	3e-05	3e-05	0.0005	0.00017
296205	050AA2D2-A58E-4B34-BFCF-19DCCF3875ED	azithro	24months	0.00874	0.04577	0.00061	0.00168	0.0114	0.00029	0.00121	9e-05	0.00164	2e-05	0.00038	0.00059	0.00012	0.0002	0.00561	0.06924	0.00034	0.00017	0.00039	6e-05	0.00071	0.00147	0.00053	0.00037	1e-05	0.00011	0.00025	0.00026	0.00074	0.00084	0.01541	6e-05	8e-05	0.00096	0.007	0.00104	7e-05	0.00047	0.00046	0.00017	1e-05	0.00552	8e-05	6e-05	0.00032	0.00083
296425	87C80DBF-4928-447E-AABF-EC41A48B83CB	azithro	24months	0.00068	0.01648	0.00164	0.00202	0.01891	0.00067	0.00246	0.00018	0.00041	0	0.00035	0.00238	0.00031	0.00031	0.00767	0.06236	6e-05	0.00027	0.00075	0.00021	0.00202	0.00045	0.00034	0.00175	0.00019	0.00057	0.00505	0.0008	0.00109	0.00277	0.00869	2e-05	8e-05	0.00198	0.00893	0.00433	0.00024	0.00052	0.00205	0.00029	4e-05	0.00141	0.00025	6e-05	0.00085	0.00104
295611	90A80F84-1DED-448F-94C3-26A2F1CA7D35	azithro	24months	0.00012	0.00811	0.00197	0.00193	0.00125	0.0006	0.00168	0.00014	0.00409	2e-05	0.00182	0.00106	0.00223	0.00027	0.01636	0.04521	0.00076	0	0.00035	0.00013	0.00048	0.00057	0.00032	0.00048	0.00045	0.00011	0.00062	0.00052	0.00064	0.00101	0.00521	2e-05	2e-05	0.00108	0.00436	0.00124	8e-05	0.00029	0.00213	0.00023	3e-05	0.00035	0.00063	0.00027	0.00081	0.00046
225618	B26BCBB5-FF97-480B-88B6-AED99295DEF1	azithro	24months	0.00145	0.05603	0.0006	0.0009	0.01514	0.00019	0.00204	0.00016	0.00169	2e-05	0.00125	0.00125	0.00013	0.00018	0.01764	0.06376	7e-05	0.00059	0.00029	0.0001	0.00093	0.00185	0.00088	0.00056	1e-05	0.0003	0.00139	0.00065	0.00031	0.00132	0.00607	0	2e-05	0.00073	0.00584	0.0022	0.00017	0.00024	0.00181	0.00014	2e-05	0.0008	0.00043	2e-05	0.00011	0.00098
296216	87346AFB-A870-49BD-892E-CCF5DC13E889	azithro	24months	0.00022	0.02757	0.00108	0.00083	0.00697	0.00053	0.00164	5e-05	0.00086	3e-05	0.00321	0.00063	0.00016	0.0001	0.04748	0.05536	0.00016	0	0.00036	7e-05	0.00058	0.00095	0.0001	0.00023	0.00011	0.00051	0.00056	0.00093	0.00039	0.00046	0.0106	1e-05	7e-05	0.00064	0.00774	0.00064	8e-05	0.00029	0.00126	0.00015	5e-05	0.00022	9e-05	3e-05	0.00214	0.00105
227081	E3E57B20-7EBD-491D-8C39-274CC0E20A8B	azithro	24months	0.00022	0.01638	0.00707	0.00137	0.0201	0.00012	0.01041	0.00021	0.00025	1e-05	6e-05	0.00308	0.00135	0.00071	0.00012	0.05016	5e-05	2e-05	0.0007	0.00022	0.00429	0.00063	0.0002	0.00116	0.00012	0.0006	0.00242	0.00218	0.00083	0.00221	0.02457	1e-05	0.00015	0.00323	0.03925	0.00241	0.00023	0.00064	0.0095	0.00039	0	0.00132	0.00057	5e-05	0.00128	0.00109
295677	B7C60540-C517-4687-B804-530196079697	azithro	24months	0.10468	0	5e-05	1e-05	2e-05	0	0.0001	3e-05	1e-05	0	0.00453	0.00042	0.00954	0.00018	0.01218	0.00061	0	0	0.0002	0	0.00011	0	0	1e-05	0	3e-05	0	2e-05	3e-05	4e-05	0.00013	3e-05	0	0.00021	1e-05	4e-05	0.00012	0	0	0.00025	0	0	0.00031	7e-05	0.00151	5e-05
296282	11148672-59DB-4181-8A71-DF23F17C2552	azithro	24months	0.01535	0.00224	0.00369	0.0066	0.0054	2e-05	0.00357	8e-05	0.00226	0.00014	0.00301	0.00048	0.00115	2e-05	0.01113	0.00033	1e-05	0	0.00152	0.00075	0.00012	0.00024	0.00014	0.00528	3e-05	0.00018	0.02124	0.0005	0.00256	0.00611	3e-05	0.00034	0.00017	0.00027	0.00035	0.00694	0.03756	0.00071	0.00072	0.00041	0.0132	0.00727	1e-05	0.00107	0.00791	0.00032
225948	D387654D-2EC0-44F3-8C26-B30768DE8EAA	azithro	24months	0.01937	0.01443	0.00423	0.00038	0.00739	0.0007	0.00468	0.00084	0.00048	0.00022	5e-05	0.01681	0.00152	0.00239	0.00018	0.09753	4e-05	1e-05	0.00034	7e-05	0.00625	0.00045	0.00018	0.0002	8e-05	0.00151	0.00032	0.00209	0.00034	0.00102	0.03365	2e-05	3e-05	0.01825	0.00735	0.00087	0.00021	0.00032	0.00781	0.00167	0.0002	0.00045	0.00108	1e-05	6e-05	0.0013
226729	E34CC558-A368-4BEA-A603-042C4D979A3C	azithro	24months	0.00027	0.00108	0.00109	0.00128	0.02562	0.00016	0.00287	0.0001	0.00012	8e-05	1e-05	0.00544	0.00039	0.00058	5e-05	0.0691	0.00017	0.00031	0.00043	6e-05	0.00145	2e-05	8e-05	0.00112	0.0001	0.0004	0.00212	0.00163	0.00063	0.0025	0.02006	6e-05	0.0001	0.00576	0.01207	0.00158	0.00026	0.00102	0.00348	0.00046	1e-05	0.00113	0.00027	6e-05	8e-05	0.00147
226344	99E9846C-101E-4BD8-B852-E6F826BC1177	azithro	24months	0.00534	0.00554	0.00292	0.00287	0.04645	0.0003	0.00579	0.00031	0.00032	0.00014	0.00016	0.00646	0.00071	0.00119	0.00021	0.05838	0.00018	0.00024	0.00093	0.00039	0.0037	0.00021	0.00053	0.00069	0.00012	0.00105	0.001	0.00245	0.00075	0.00269	0.01974	6e-05	0.00025	0.00727	0.00967	0.00349	0.00024	0.0006	0.00588	0.00058	0.00028	0.00092	0.00042	0.00011	0.00043	0.00156
295644	59726DF4-CC5C-4293-BD19-A5F741CB5A71	azithro	24months	0.00027	0.00385	0.00019	9e-05	0.00076	0.00052	0.00038	0	4e-05	1e-05	0.00093	0.00073	0.00069	1e-05	0.0054	0.01996	9e-05	0	0	0	0.00018	9e-05	4e-05	6e-05	0.00011	0.0003	7e-05	0.00033	0.00016	0.00018	0.00157	9e-05	2e-05	0.00012	0.00149	0.00018	5e-05	0.00011	0.00072	0	5e-05	3e-05	3e-05	0.00026	0.00501	0.00066
226784	4E3B14CA-12F7-4B0E-AA3B-99D253DAD0BE	azithro	24months	0.00031	0.00376	0.00095	0.00315	0.02873	5e-05	0.00415	0.00012	0.00018	1e-05	1e-05	0.00182	0.00014	0.00057	7e-05	0.12041	1e-05	0.00074	0.00035	0.00019	0.00114	9e-05	2e-05	0.00094	6e-05	0.0005	0.00049	0.00075	0.00046	0.00108	0.01174	0	0.00018	0.00091	0.00695	0.00226	8e-05	0.00053	0.002	0.00013	3e-05	0.00038	0.00074	2e-05	0.00114	0.00029
226058	11202205-0E42-422C-860A-64F3C835058E	azithro	24months	9e-05	0.00749	0.0003	0.00042	0.00125	0.00074	0.00059	0.0001	0.00032	0	0.00108	9e-05	0.00011	0.00011	0.00755	0.03795	0	4e-05	0	1e-05	4e-05	0.00036	0.00012	2e-05	1e-05	0.00038	0.00041	0.00074	0.00036	6e-05	0.01006	0	0	0.00038	0.00697	0.002	0.00017	0.00108	0.00042	0.00027	3e-05	3e-05	0	4e-05	0.00104	0.00121
295996	819D88C7-10B5-4B73-8A73-4AB9D04D0935	azithro	24months	0.67222	2e-05	2e-05	0	0	0	0	0	0	1e-05	3e-05	0	0.00097	0	0.00042	0	0	0	1e-05	0	0	0	0	0	0	0	0	0	0	0	0	0	0	0	0	1e-05	0	1e-05	0	0	2e-05	0	4e-05	8e-05	0.00039	0
296590	236D6C74-0802-4FE7-B7A2-AE3B1E1B5536	azithro	24months	0.00857	0.00678	0.00757	0.00118	0.02039	0.00025	0.0143	0.00062	0.00025	0.0003	0.00035	0.02661	0.00093	0.00433	0.0008	0.04008	5e-05	3e-05	0.00052	0.00015	0.00535	0.00028	0.00012	0.00045	0.00026	0.00257	0.00025	0.0063	0.00074	0.00238	0.00486	9e-05	0.00018	0.03243	0.00525	0.00184	0.00026	0.00051	0.01083	0.00076	1e-05	0.00079	0.00156	0.0003	0.00026	0.00177
220140	E1D8CF9A-4132-479B-8C49-31EE284A55CC	azithro	24months	0.00012	0.11746	0.00233	0.00086	0.01583	0.00028	0.00247	0.0001	0.00323	4e-05	0.00488	0.00096	0.00022	0.00024	0.11236	0.04015	4e-05	0.00015	0.00051	6e-05	0.00116	0.00407	0.0029	0.00055	0.00053	0.00038	0.00106	0.0006	0.00083	0.00155	0.00797	1e-05	8e-05	0.00093	0.00476	0.00164	0.00012	0.00032	0.00193	0.00022	3e-05	0.0007	0.0001	0.00013	0.00631	0.00084
226014	D3249122-B6D5-4495-A557-5D4FFBC5084F	azithro	24months	0.02277	0.00164	0.00212	0.00088	0.00194	0	0.00255	1e-05	3e-05	1e-05	4e-05	0.00092	0.00058	0.00025	2e-05	0.01014	0.00011	0	0.00025	0.00012	0.00172	0.00011	5e-05	0.00037	2e-05	0.00035	0.00217	0.00121	0.00056	0.00044	0.00112	4e-05	8e-05	0.00027	0.00049	0.00114	5e-05	0.00016	0.00178	6e-05	2e-05	0.0012	3e-05	6e-05	0.00021	0.00022
296854	A7915F99-3E89-47E1-9987-0D16B58BC4C7	azithro	24months	0.00068	0.00016	0.00206	0.00118	0.01827	0.00063	0.00267	0.00014	0.00022	0	7e-05	0.01074	0.00023	0.0011	6e-05	0.06161	0.00018	0.00023	0.00054	0.00041	0.00137	2e-05	9e-05	0.00075	0.00024	0.00022	0.0016	0.00172	0.00101	0.0021	0.02035	5e-05	0.00019	0.01079	0.00565	0.00299	0.00026	0.00055	0.00193	0.00046	7e-05	0.00108	0.0004	8e-05	0.00047	0.00118
225739	4F9653B2-86E3-4542-A93D-504679A461AC	azithro	24months	0.11175	3e-05	0.00032	0.00118	0	0	3e-05	0	2e-05	2e-05	0.00517	0	0.00131	0	0.06923	0.00664	0	7e-05	0.00047	9e-05	4e-05	0	4e-05	0.0017	0.04799	6e-05	0.00095	1e-05	0.00055	0.0013	8e-05	4e-05	3e-05	0	0.00053	0.00181	5e-05	0.00021	4e-05	0.0001	0.00249	0.00085	0.0003	0.00057	0.00259	0.00037
225574	EE20DDF1-0A35-478D-9606-C945DF3EEE8C	azithro	24months	0.0247	0.02421	0.00458	0.00113	0.04013	4e-05	0.02444	0.00026	0.00142	1e-05	0.00012	0.00518	0.00087	0.00145	0.00636	0.02251	8e-05	8e-05	0.00068	0.0003	0.00887	0.00062	0.00024	0.00092	1e-05	0.00119	0.00087	0.00951	0.00115	0.00125	0.1077	2e-05	0.00014	0.00317	0.03467	0.00227	0.00042	0.00065	0.013	0.00021	0.00012	0.00167	0.00045	0.00035	0.00097	0.00106
225662	CD491324-6B7E-4D30-B13E-2CC933CE395D	azithro	24months	0.18979	0.00011	0.0003	6e-05	3e-05	0	1e-05	1e-05	0.0001	0.00509	0	5e-05	4e-05	0	0.0004	5e-05	0	3e-05	4e-05	7e-05	0	3e-05	0.00017	1e-05	2e-05	7e-05	2e-05	0	7e-05	0.00015	3e-05	7e-05	2e-05	1e-05	0	0.00016	0	6e-05	0	0.00012	7e-05	7e-05	0	0.00068	0.00202	0.00223
296832	2911F879-C666-4A7F-83FF-EA0E9407D09D	azithro	24months	0.37094	0	8e-05	7e-05	0.00017	2e-05	8e-05	8e-05	1e-05	1e-05	8e-05	7e-05	0.00026	0	0.0001	0.06985	2e-05	6e-05	3e-05	0	4e-05	4e-05	0	0	0	6e-05	1e-05	2e-05	8e-05	7e-05	0.00391	1e-05	0	2e-05	0.00153	0.00014	1e-05	3e-05	0.00012	2e-05	0	6e-05	8e-05	5e-05	0.0007	8e-05
219315	60AF9DDF-81CC-4648-8B72-EF4BC45B800C	azithro	24months	0.00997	0.14227	0.0161	0.01195	0.0313	4e-05	0.00948	0.00037	0.00393	3e-05	0.00017	0.00507	0.00156	0.00082	0.00146	0.0596	0.00012	9e-05	0.0045	0.00131	0.00215	0.00506	0.00104	0.01215	0.00021	0.00078	0.0252	0.0016	0.00456	0.01213	0.0342	0.00014	0.00031	0.00609	0.01249	0.01562	0.00042	0.00148	0.0057	0.00129	5e-05	0.01884	0.00041	7e-05	0.00094	0.00199
296447	F60D226F-B8F6-4E7E-8632-C1EE5CF2AB11	placebo	24months	0.00049	1e-05	0.01009	0.01089	0.00419	0.00022	0.00335	0.00066	0.0001	7e-05	8e-05	0.00468	0.00072	0.0008	0.00026	0.04576	0.00021	0.00035	0.00531	0.00119	0.00168	0	0.00012	0.00911	0.00033	0.00105	0.02024	0.00148	0.00441	0.01457	0.01031	0.00013	0.00099	0.00699	0.00326	0.01724	0.00035	0.00238	0.00327	0.00225	3e-05	0.01174	0.00041	0.00021	0.00023	0.00382
220250	D27ADED6-985E-4CD6-96F0-7188AD736995	placebo	24months	0.0005	0.00319	0.00306	0.00115	0.04487	0.00058	0.00636	0.00036	0.00025	0.00014	0.00015	0.01381	0.00038	0.00155	0.00014	0.06518	0.00049	0.00014	0.00096	0.00034	0.00503	0.00017	0.0001	0.00178	0.00016	0.00169	0.00209	0.0032	0.00073	0.00293	0.04619	6e-05	0.00026	0.01342	0.00971	0.00274	0.00032	0.00082	0.00613	0.0006	5e-05	0.00176	0.00042	8e-05	0.00122	0.00224
225915	28F3784A-53DA-4078-9885-613FFE20AC12	placebo	24months	0.00853	0.00862	0.02312	0.0276	0.00653	4e-05	0.00458	0.00043	0.00067	8e-05	5e-05	0.00511	0.00049	0.00124	0.00023	0.02884	8e-05	8e-05	0.01077	0.00123	0.00166	0.00056	0.00017	0.02648	0.00016	0.00093	0.04693	0.00226	0.00759	0.02326	0.00105	9e-05	0.00154	0.00411	0.006	0.03417	0.00022	0.00424	0.00558	0.00303	5e-05	0.02517	0.00031	3e-05	0.00055	0.00442
226102	570A4410-D842-44AA-AC83-E49689D6DBB3	placebo	24months	0.01844	0.09323	0.0015	0.00078	0.01867	0.00019	0.00366	0.00019	0.00285	9e-05	0.00205	0.00506	0.00031	0.00052	0.04029	0.04464	7e-05	5e-05	0.00044	0.00016	0.00119	0.00321	0.00097	0.00127	3e-05	0.0002	0.00121	0.00107	0.00041	0.0017	0.0113	2e-05	0.00014	0.00706	0.00505	0.00162	0.0002	0.00044	0.00271	0.00047	0.00295	0.00069	0.00015	0.00026	0.0038	0.00057
220294	8ABB8D73-E08D-4166-910B-29D4BB92CFE8	placebo	24months	0.01966	0.00012	0.01108	0.00203	0.03294	8e-05	0.00885	0.00052	0.00012	0.0003	0.00768	0.00989	0.00126	0.00131	0.00171	0.0425	4e-05	2e-05	0.00152	0.00031	0.00323	2e-05	0.00011	0.00146	6e-05	0.00199	0.00299	0.00325	0.00121	0.00384	0.03587	0.00011	0.00014	0.01043	0.00862	0.00545	0.00042	0.00204	0.00788	0.00061	9e-05	0.00162	0.00044	6e-05	0.00154	0.00222
225772	B061F998-4D39-4C1E-BD9F-AF223E069F90	placebo	24months	0.00031	0.01534	0.04504	0.01845	0.01077	3e-05	0.01469	0.00056	0.00116	0.00015	0.00017	0.00417	0.00131	0.00121	0.00054	0.03156	1e-05	6e-05	0.0067	0.00216	0.00323	0.00064	8e-05	0.02447	0.0001	0.00108	0.06278	0.00655	0.00732	0.02491	0.00173	0.00013	0.00084	0.00299	0.00092	0.02717	0.0004	0.0038	0.01515	0.00178	0.00012	0.02309	0.00047	0.00016	0.00159	0.00396
220525	3EF02232-8D43-435B-974D-C7C8307BC432	placebo	24months	0.0001	0.0125	0.00272	0.00187	0.01217	0.00047	0.00554	8e-05	0.00043	0	3e-05	0.00558	0.00025	0.00078	8e-05	0.07284	3e-05	0.00017	0.0007	8e-05	0.00212	0.00067	0.00013	0.00095	0.00015	0.00039	0.00134	0.00114	0.00052	0.00139	0.02705	0	0.0002	0.00649	0.00657	0.00153	0.0003	0.00048	0.00239	0.00026	0	0.00075	0.00034	0.00017	0.0001	0.0006
226718	51A23057-A5D6-4B20-9B3E-2FE78F956633	placebo	24months	0.00033	0.0214	0.00213	0.00176	0.03177	0.00042	0.01749	0.00031	0.00089	2e-05	0.00012	0.00257	0.00058	0.00101	0.00053	0.07361	0.00013	0.00033	0.00053	0.00013	0.00165	0.0008	0.00016	0.00064	0.00012	0.00095	0.00111	0.00246	0.0004	0.00215	0.04608	2e-05	0.00017	0.00348	0.01636	0.00206	0.00059	0.00086	0.00389	0.00033	3e-05	0.00061	0.00046	5e-05	0.00078	0.00138
226608	3DDE31DC-C4EA-4850-9722-8A3772BDCA04	placebo	24months	0.00022	0.02938	0.003	0.00138	0.02057	0.00109	0.01255	0.00031	0.00079	0.00016	0.00169	0.00321	0.00061	0.0006	0.02763	0.0647	0.00028	0.00122	0.00072	0.00039	0.00166	0.00107	0.00074	0.00146	3e-05	0.00061	0.00275	0.00157	0.00108	0.00156	0.01419	3e-05	9e-05	0.00253	0.00581	0.00217	0.00084	0.00073	0.00465	0.00029	0	0.00107	0.00036	9e-05	0.00175	0.00093
225750	B157F0FC-7765-45FA-8E9E-2E90D74FE824	placebo	24months	0.02407	0	6e-05	4e-05	5e-05	5e-05	3e-05	1e-05	2e-05	1e-05	0.00066	0.01685	1e-05	6e-05	0.00076	0.04999	0.00022	0	8e-05	0	2e-05	0	3e-05	0	0	4e-05	0	4e-05	1e-05	3e-05	0.1239	0	0	1e-05	0.02906	5e-05	4e-05	1e-05	7e-05	3e-05	1e-05	0	0	3e-05	0.00036	0.00012
219359	863C422E-2D27-4BC4-87C8-8CE2F6C30814	placebo	24months	5e-05	0.0224	0.00074	0.00121	0.00629	0.00108	0.00209	7e-05	0.00069	1e-05	0.00071	0.00057	0.00084	0.00012	0.00631	0.07009	6e-05	0	0.00037	0.00016	0.00089	0.00086	0.00015	0.00027	2e-05	0.00052	0.00048	0.00059	0.00084	0.00097	0.02317	1e-05	0	0.00094	0.00444	0.00159	6e-05	0.00064	0.00222	0.00023	4e-05	0.00032	4e-05	3e-05	0.00025	0.00092
225354	D63E6AF2-7071-4FDE-B222-8500D550F399	placebo	24months	0.60182	2e-05	0.00764	1e-05	2e-05	0	3e-05	0	0	4e-05	0.00054	0.00042	0.00098	1e-05	0.00073	0.00386	1e-05	0	0.00024	1e-05	2e-05	0	1e-05	0	0	1e-05	0	2e-05	3e-05	2e-05	0.01644	4e-05	1e-05	0	0.0011	7e-05	2e-05	0	0.0003	3e-05	4e-05	0	0.00034	0.00015	0.0002	0.0001
226355	051E1DB4-9AB2-4AA8-ACC1-1D18BFA73141	placebo	24months	0.00148	0.0017	0.00519	0.01608	0.01637	0.00041	0.00942	5e-05	0.00011	0	0.00049	0.00067	0.00045	0.00015	0.00656	0.03202	0.00033	0.0003	0.00485	0.00116	0.0005	2e-05	9e-05	0.01481	8e-05	0.00036	0.03596	0.00102	0.00692	0.01315	0.00614	2e-05	0.00061	0.00107	0.00421	0.02	0.0003	0.00161	0.00215	0.00092	0	0.01919	0.00017	0.0002	0.00053	0.00269
225332	8BD41B09-6D2F-4182-9867-FC1BCE2B551B	placebo	24months	0.02021	0.00015	0.00217	0.00076	0.01996	0.00027	0.00375	0.00036	3e-05	2e-05	0.00017	0.01161	0.00048	0.00096	0.00015	0.05725	0.00015	0.0002	0.00062	0.0001	0.00259	3e-05	3e-05	0.00042	0.00012	0.00143	0.0007	0.00257	0.00073	0.00172	0.01507	0.00012	0.00015	0.02052	0.00744	0.00203	0.00075	0.0008	0.0042	0.00073	3e-05	0.00065	0.00027	0.00019	0.00019	0.00124
225849	41803E15-2EE1-4129-872F-D55073F3D01F	placebo	24months	5e-05	0.00296	0.00133	0.00065	0.03819	0.00065	0.0058	0.00013	0.00013	2e-05	3e-05	0.00307	0.00053	0.00024	0.00059	0.05204	2e-05	0.00018	0.00023	2e-05	0.00245	0.00022	0.00011	0.00035	4e-05	0.00044	0.00011	0.00281	0.00057	0.00085	0.00864	4e-05	0.00013	0.00357	0.00597	0.00142	7e-05	0.00039	0.00715	0.00021	0.00011	0.0006	0.00026	2e-05	0.00071	0.00081
197425	30837188-97DE-4018-8BD2-5FC353ADD5D5	placebo	24months	0.00034	0.01354	0.00107	0.00029	0.01082	0.00026	0.00224	4e-05	0.00051	7e-05	0.00014	0.00164	0.00013	8e-05	0.00114	0.09152	0.00011	0.00051	0.00026	9e-05	0.00112	0.00046	4e-05	4e-05	2e-05	0.00049	4e-05	0.00122	6e-05	0.00017	0.03567	3e-05	3e-05	0.00117	0.00681	0.00057	2e-05	0.00011	0.0022	8e-05	1e-05	6e-05	0.00022	9e-05	0.0029	0.00027
225453	1990DB8A-9621-49E4-A6B4-58327DD7DA1C	placebo	24months	0.00127	0.01704	0.022	0.01134	0.0206	3e-05	0.01299	0.0002	0.00028	9e-05	7e-05	0.00389	0.0008	0.00093	0.00049	0.11979	3e-05	0.00063	0.00169	0.00073	0.00246	0.00066	7e-05	0.00596	3e-05	0.00105	0.00932	0.0043	0.00253	0.00634	0.01338	8e-05	0.00032	0.00291	0.01173	0.00894	0.00016	0.00197	0.00735	0.00082	3e-05	0.00436	0.00091	2e-05	0.00122	0.0013
220382	783F196B-2E2D-42D6-BAEE-5DDA96D60A4A	placebo	24months	0.00283	0.0068	0.0007	5e-05	0.00119	0.0007	0.00089	5e-05	0.00058	3e-05	0.00011	0.00169	0.00014	0.00017	0.0004	0.0607	0.00086	0	0	0	0.00084	0.00019	0.00062	6e-05	0	0.00037	0.0001	0.00157	0.00051	5e-05	0.00859	1e-05	5e-05	0.0009	0.00503	0.00078	0	0.00121	0.00177	2e-05	3e-05	0.00027	0.00034	1e-05	0.00029	0.00098
226223	3B9F30C7-3AEF-4349-9E9C-D93D46F3D236	placebo	24months	0.01086	0.035	0.00496	0.00254	0.03686	5e-05	0.01211	0.00069	0.0017	0.00022	0.00119	0.0126	0.00117	0.00149	0.03083	0.02563	3e-05	9e-05	0.00083	0.0004	0.00286	0.00139	0.00015	0.00265	2e-05	0.00337	0.00449	0.00461	0.00104	0.00359	0.00371	0.00015	0.00026	0.01562	0.00151	0.00396	0.00023	0.00118	0.01298	0.00073	0.00803	0.00207	0.00083	0.00015	0.00201	0.00205
197337	AEF394A4-45A9-4804-AC5B-EE027067589B	placebo	24months	0.0151	0.01133	0.00098	0.00016	0.00147	9e-05	0.0012	0	0.00052	7e-05	0.0002	0.00038	0.00026	9e-05	0.00091	0.04452	0	0	9e-05	2e-05	0.00034	0.00057	9e-05	0.0001	3e-05	0.00043	4e-05	0.00053	6e-05	0.00036	0.00156	6e-05	8e-05	0.0001	0.0011	0.00026	0	0.00021	0.00185	8e-05	9e-05	3e-05	9e-05	0.00015	0.00112	0.00013
226806	D2EED0A4-858B-4AC7-973F-86B3E08D701B	placebo	24months	0.00054	0.07542	0.01597	0.00227	0.01572	0.00039	0.00467	0.00026	0.00202	0.0001	9e-05	0.0051	0.00056	0.00117	0.00026	0.06669	8e-05	0.00016	0.00094	0.00026	0.00203	0.00274	0.00055	0.00172	8e-05	0.00114	0.0024	0.00379	0.00127	0.00329	0.02394	8e-05	0.0002	0.00614	0.00844	0.0043	0.00019	0.00074	0.0044	0.0007	5e-05	0.00162	0.00024	2e-05	0.00189	0.00111
296271	3D32D598-A674-4843-A5E6-08734B3FF059	placebo	24months	0.00038	0.00018	0.00019	0.00011	0.01611	0.0012	0.00305	6e-05	2e-05	3e-05	0.00015	0.00193	0.00023	0.0003	0.001	0.06588	8e-05	0.00022	0.00012	3e-05	0.00241	0	0.00043	5e-05	0.00036	0.00031	3e-05	0.0028	0.00061	0.0003	0.00842	3e-05	4e-05	0.00143	0.00726	0.00066	6e-05	0.00077	0.00284	0.00032	0	0.00021	0.00016	0	7e-05	0.00065
217181	F78F8536-5C16-48A0-B48A-BC80FF8A8B8E	placebo	24months	0.00062	0.00437	0.00134	0.00083	0.02039	0.00049	0.00415	0.00012	0.00012	6e-05	3e-05	0.00441	0.00015	0.00028	0.0003	0.05966	0.00088	0	0.00028	7e-05	0.00197	0.00011	0.00028	0.00015	0.0001	0.0009	0.00067	0.00152	0.00078	0.00075	0.00717	1e-05	9e-05	0.00293	0.00461	0.00124	0.00018	0.00073	0.00482	0.00021	2e-05	0.00042	0.00017	0.00024	0.0006	0.00116
220569	4093F364-A8CB-49CB-AF30-0970BD36C278	placebo	24months	0.01373	0.01402	0.00362	0.00287	0.0213	0.0004	0.00476	0.00037	0.00048	0.00016	0.00017	0.00828	0.00054	0.00114	0.00147	0.08627	6e-05	0.00057	0.00113	0.00048	0.00277	0.00057	0.00026	0.00286	0.00014	0.00048	0.00499	0.00179	0.001	0.00438	0.01777	7e-05	0.0002	0.00918	0.00626	0.00464	0.00022	0.00135	0.00499	0.00073	3e-05	0.00237	0.00029	3e-05	0.00028	0.002
197293	2D17B4F5-01DF-42F5-8AFC-B130E77B9439	placebo	24months	0.01702	0.03445	0.00406	0.00086	0.02496	0.00039	0.00997	0.00034	0.00139	6e-05	0.00015	0.01091	0.00042	0.00127	0.00026	0.05846	4e-05	7e-05	0.00054	0.00061	0.00269	0.00137	0.00028	0.00161	7e-05	0.00098	0.00061	0.00251	0.00078	0.00196	0.01248	9e-05	0.00021	0.01241	0.00565	0.00263	0.00013	0.00091	0.00557	0.00069	8e-05	0.00066	0.00061	0.00028	0.00294	0.00161
218809	AA308D1A-4F97-4022-8102-4B876E782FEE	placebo	24months	0.00262	0.1295	0.00327	0.00161	0.01178	0	0.00313	4e-05	0.00313	3e-05	0.01285	0.00026	0.00128	5e-05	0.23711	0.00313	2e-05	0.00011	0.00036	0.00016	0.0001	0.00361	0.00043	0.00063	0.00014	8e-05	0.00198	0.00032	0.0007	0.00137	0.00022	5e-05	7e-05	0.00017	4e-05	0.00182	0.00025	0.00031	0.00013	0.00015	0.00107	0.00177	2e-05	0.00044	0.00272	0.00067
225860	5EE2FE1D-20A1-4C25-9D89-0D27FD2B57C9	placebo	24months	0.00042	0.00527	0.00459	0.00237	0.04631	9e-05	0.02036	0.0004	0.00048	0.00032	0.00067	0.01606	0.00149	0.00139	0.0044	0.03657	2e-05	0.00027	0.0014	0.00036	0.0039	0.00025	0.00011	0.00151	0.0002	0.00158	0.00229	0.00502	0.00112	0.0043	0.02856	0.00017	0.00018	0.01372	0.00559	0.00403	0.00025	0.0011	0.01045	0.0015	0.04823	0.0031	0.00101	8e-05	0.00082	0.0019
219007	D8460177-320D-4D7E-BB9D-61D070FA7820	placebo	24months	0.11816	0.04537	0.00028	0.02479	0.00015	0.00024	0.00037	2e-05	0.00109	0	0.00078	0.00012	0.00172	5e-05	0.00812	0.02903	0.00025	0	6e-05	0	0.00022	0.00194	0.00041	0.00063	0	0.00019	0.00044	0.00045	0.00027	0.00043	0.00241	0	0	0.00064	0.00158	0.00233	4e-05	0.00065	0.0008	7e-05	0	0.0002	0.00022	0.00019	0.00029	0.00036
225343	2DE6BB03-B62D-4E94-B9A7-D45B6C38971F	placebo	24months	0.00025	0.00566	0.00262	0.00033	0.03874	0.00036	0.00983	0.00077	0.00034	8e-05	0.00059	0.01547	0.0005	0.00366	0.01129	0.02979	2e-05	2e-05	0.00019	0.00011	0.0048	0.00027	2e-05	0.00032	0.00015	0.00248	0.00015	0.00211	0.00031	0.0009	0.32079	3e-05	8e-05	0.00957	0.01017	0.00085	9e-05	0.00096	0.00621	0.00039	0.00049	0.00039	0.00232	4e-05	0.00018	0.00037
226751	8670B002-D80A-400A-9D5C-99A4D6D8B46F	placebo	24months	0.01521	0.01065	0.00299	8e-05	0.00362	0.00049	0.01151	5e-05	0.00217	9e-05	0.00118	0.00208	0.00076	0.00023	0.00895	0.03862	0.00061	1e-05	0.00046	4e-05	0.00157	0.00032	7e-05	6e-05	0.00032	0.00028	6e-05	0.00184	0.00011	0.0004	0.00165	0.00025	1e-05	0.00068	0.00087	0.00077	1e-05	0.00034	0.00216	0.00036	0.00242	0.00017	9e-05	0.0008	0.00868	0.00029
225211	3E19853D-C121-4F3D-ABDA-C6526BB7EA8F	placebo	24months	0.00022	0.00022	0.05397	0.01338	0.04891	0.00025	0.02159	0.00092	7e-05	0.00034	0.00011	0.01492	0.00109	0.00288	0.00072	0.0217	3e-05	6e-05	0.00308	0.0017	0.00438	2e-05	9e-05	0.01279	0.00019	0.0027	0.02432	0.00715	0.00377	0.0144	0.00214	0.00015	0.00051	0.01915	0.00192	0.01295	0.00037	0.00192	0.01311	0.00115	6e-05	0.00624	0.00086	0.00015	0.00131	0.00276
219403	97BAD471-F32D-4D1E-A998-52B337B7AB23	placebo	24months	3e-05	7e-05	0.00065	0.0003	0.00029	0	0.00395	0.00019	0	5e-05	0.00595	0.0101	3e-05	0.00024	0.07852	0.06489	0	6e-05	0.00015	0	0.00919	0	3e-05	7e-05	3e-05	7e-05	3e-05	0.00014	0.00043	0.00042	0.06253	2e-05	0.00018	0.00033	0.03186	0.00038	0.04182	0.00015	0.00053	0.00122	3e-05	0.00038	2e-05	0	8e-05	0.00038
218974	6851FF8A-EE70-433A-A429-68654A722CE2	placebo	24months	0.02108	0.01117	0.00581	0.00246	0.04012	0.00018	0.00839	0.00142	0.00027	0.00018	0.00016	0.01024	0.00066	0.00157	0.00021	0.03339	8e-05	2e-05	0.00053	0.00025	0.00606	0.0005	2e-05	0.00122	6e-05	0.00118	0.00116	0.00306	0.00092	0.00266	0.01313	2e-05	0.00035	0.01068	0.00648	0.0027	0.00032	0.00088	0.0083	0.00052	2e-05	0.00089	0.00133	0.00013	0.00055	0.00125
296414	B11CF1F3-0022-45CA-B868-49A15CBCB55B	placebo	24months	0.00121	0.03321	0.00543	0.00196	0.02255	0.00045	0.00299	0.0003	0.00103	0.00013	0.00033	0.00362	0.00031	0.00032	0.00013	0.05399	0.0002	0.00048	0.00095	0.00042	0.00134	0.00118	0.00046	0.00169	0.00026	0.00032	0.00143	0.00099	0.00117	0.00333	0.00897	4e-05	0.00023	0.00407	0.00779	0.00346	0.00032	0.00107	0.00227	0.00117	0	0.00109	0.00027	0.00013	0.00016	0.0022
220459	52CB2DD0-905B-4A8D-99DA-77A626D9BE5B	placebo	24months	0.00043	0.03742	0.00087	0.00256	0.00539	0.00017	0.00439	0.00033	0.00137	3e-05	0.01073	0.00118	0.00024	0.00044	0.21471	0.03531	0.00037	6e-05	0.00025	0.00014	0.00072	0.00099	0.00036	0.00077	0.0001	0.00125	0.00289	0.00075	0.0005	0.00164	0.00379	5e-05	5e-05	0.0017	0.00436	0.00114	9e-05	0.00026	0.0018	0.00034	0.00014	0.00097	0.00027	0.00029	0.00751	0.00054
226597	0A83750C-FB4B-4209-9F3B-C5D2A66CB2C4	placebo	24months	0.41311	0	7e-05	0	0	0	0	0	0	0	0	0	0.00023	1e-05	0	0.00036	0	0	0	0	0	0	0	0	0	0	0	0	0	1e-05	0.00014	0	0	1e-05	6e-05	4e-05	0	2e-05	0	1e-05	0	0	0	0	0	4e-05
217555	88343F45-17B8-432B-93D4-727FF84D83DD	placebo	24months	0.00029	0.00059	0.0087	0.00413	0.0325	5e-05	0.00592	0.00095	0.00038	7e-05	0.00122	0.02758	0.00108	0.0032	0.02243	0.01132	0.00024	0.00038	0.00237	0.00076	0.00592	2e-05	0.00012	0.00305	0.00052	0.00138	0.00329	0.00393	0.00169	0.00707	0.00618	0.0001	0.00053	0.03969	0.00196	0.00749	0.00063	0.00278	0.00783	0.00254	4e-05	0.00269	0.00058	5e-05	0.00019	0.00395
296931	1444FFDD-8AE2-422B-A3A9-4526BEC0D11E	placebo	24months	0.02344	0.01133	0.00329	0.00025	0.02357	0.00037	0.00429	0.00017	0.00056	3e-05	9e-05	0.00709	0.00025	0.00106	0.00026	0.05305	5e-05	0.00014	0.00017	0.0001	0.0018	0.00038	8e-05	0.00021	2e-05	0.00096	6e-05	0.00214	0.00025	0.0006	0.02894	0	0.0001	0.00878	0.0117	0.00046	0.0001	0.00094	0.00558	0.00021	0.00087	0.00018	0.0014	7e-05	0.00104	0.00048
226179	35658F9C-42E1-4890-B604-EC0A559F6585	placebo	24months	0.02531	0.04809	0.00462	0.00022	0.00191	0	0.00134	2e-05	0.01168	0.00014	0.01764	0	0.00151	0	0.10141	0.00027	3e-05	6e-05	0.00019	5e-05	0.0032	0.00202	0.00136	2e-05	8e-05	3e-05	4e-05	0.00304	0.00014	0.00012	5e-05	9e-05	9e-05	1e-05	3e-05	0.00045	9e-05	8e-05	0.00029	9e-05	0.00855	0.00014	0.00025	0.00462	0.00909	0.00109
296799	554E9B86-DBE7-4C94-9D9B-C8C4D0138AB8	placebo	24months	0.07327	0.00073	0.00439	0.00108	0.01332	0.00024	0.00734	0.00039	0.00011	0.00013	0.00092	0.0119	0.00052	0.00101	0.02258	0.07947	1e-05	0.00022	0.00026	0.00029	0.00304	2e-05	7e-05	0.00034	0.00015	0.00087	0.00032	0.00322	0.00046	0.00146	0.01838	3e-05	0.00018	0.01515	0.00777	0.00186	0.00014	0.00058	0.00586	0.00055	4e-05	0.00059	0.00068	8e-05	0.00029	0.00128
225299	E69A8A88-138F-455F-A1DE-E70153E90944	placebo	24months	0.00036	0.00189	0.00171	5e-05	0.00207	0.00032	0.00157	0.00018	7e-05	4e-05	0	0.00194	0.00045	0.00096	7e-05	0.07847	0.00024	0	5e-05	0.0001	0.00106	5e-05	1e-05	0.00043	2e-05	0.00088	0.00098	0.00147	0.00054	0.00029	0.01818	6e-05	0.00032	0.00103	0.0053	0.00206	3e-05	3e-05	0.00214	0.00032	2e-05	0	0	0.00013	0.00032	0.00052
226333	197F7922-805E-4700-90DB-915181507636	placebo	24months	6e-05	0.00113	0.00103	0.00055	0.01815	7e-05	0.00766	0.00037	0.00025	0.00017	0.02144	0.00211	0.00048	0.00051	0.35736	0.02947	0	7e-05	0.0005	0.00018	0.00172	0.0001	0.00014	0.00018	4e-05	0.00224	9e-05	0.00311	0.00045	0.00076	0.00186	0.0009	9e-05	0.00105	0.00178	0.00079	0.00042	0.00058	0.00543	0.00026	0.11411	0.00042	0.00017	0.0001	0.00253	0.00124
225706	54B3BDAE-DD21-40AE-9DC7-CAFAB0E4A8B3	placebo	24months	0.01369	0.00015	0.00059	0.00017	0.00095	0.00012	0.00088	5e-05	0	6e-05	0.00323	0.00056	0.00015	0.00019	0.01439	0.05359	0.00023	2e-05	0.00012	3e-05	0.00054	0	3e-05	8e-05	7e-05	0.00016	3e-05	0.00054	0.0004	0.00032	0.0017	5e-05	2e-05	0.00055	0.00188	0.00094	0.00017	0.00012	0.00028	0.00013	3e-05	0.00024	0.0001	9e-05	0.00025	0.00029
225596	4EBFB69B-4F3E-4F74-85F4-95EAC3E3886B	placebo	24months	0.03617	0.01622	0.01624	0.0035	0.02409	0.00028	0.00301	0.00027	0.0007	5e-05	4e-05	0.00553	0.00082	0.00051	0.00017	0.05748	0.0002	0.00028	0.00126	0.0004	0.00136	0.00057	0.00034	0.00324	9e-05	0.00073	0.00692	0.0013	0.00121	0.00472	0.00605	0.00011	0.00017	0.01012	0.00328	0.00516	0.00016	0.00081	0.00177	0.0005	5e-05	0.00355	0.0024	0.00018	0.00056	0.00171
226432	E56A8541-476B-44B3-9678-6EF2EF2366AA	placebo	24months	0.00057	0.06201	0.0037	0.00497	0.01879	0.00015	0.00591	0.00075	0.00155	0.00015	0.00195	0.01157	0.001	0.00105	0.01935	0.03975	0.00011	0.00018	0.00153	0.00074	0.00354	0.00206	0.00083	0.00243	9e-05	0.00118	0.00398	0.00296	0.00149	0.00444	0.00916	0.00013	0.00039	0.01223	0.00301	0.00571	0.00043	0.00144	0.00447	0.00147	0.00011	0.00247	0.0006	0.0001	0.00421	0.00222
225871	DA985867-095C-4F56-BB4A-B9E57C77C717	placebo	24months	0.01255	0.00025	0.00027	0.00018	0.00025	0	1e-05	0.0002	6e-05	0.00021	0.01641	0	0.00015	0	0.07104	0.00062	2e-05	8e-05	0.00024	5e-05	0	6e-05	3e-05	8e-05	0	0.00011	5e-05	1e-05	8e-05	0.0004	5e-05	0.00018	3e-05	0	0.0001	0.00047	0.00018	8e-05	0	0.00029	0.00088	8e-05	1e-05	0.00762	0.008	0.00062
226421	C149D67B-C986-4DC1-9AB5-31CE9E585E2E	placebo	24months	0.32371	0.0001	0.00045	0.002	0.00075	3e-05	0.00621	2e-05	2e-05	0	0	0.00289	0.00019	3e-05	9e-05	0.00286	3e-05	1e-05	0.00073	0.0002	6e-05	4e-05	0	0.00153	0.00011	6e-05	0.00422	8e-05	0.00102	0.00185	0.00042	2e-05	4e-05	0	0.00096	0.00205	8e-05	0.00033	0.00027	0.00014	0	0.00468	2e-05	0.00014	0.00034	0.00042
226201	FE859979-8ACE-4BB9-BF46-D3E1D78E6CEC	placebo	24months	0.35166	1e-05	0.00068	6e-05	0.00082	6e-05	0.00085	0.00013	4e-05	4e-05	0.00282	0.00082	0.00038	4e-05	0.00943	0.00096	0	0	0.00023	1e-05	0.00085	0	0	9e-05	2e-05	0.00048	1e-05	0.00074	0.00011	0.00014	0.00294	4e-05	2e-05	0.00015	0.00109	0.00014	5e-05	5e-05	0.00117	7e-05	0.00358	0.00014	2e-05	0.00016	0.00102	0.00018
296920	84997FE3-D265-4FD7-BD82-38FEA8AA8F0D	placebo	24months	0.00481	0.01249	0.00248	0.00053	0.03079	0.00023	0.0115	0.00026	0.00042	0.00011	0.00053	0.00251	0.00099	0.00102	0.00842	0.05966	0.00033	0	0.00025	0.00016	0.00245	0.00041	0.00025	0.00049	1e-05	0.00119	0.0003	0.00333	0.00078	0.00085	0.09977	3e-05	6e-05	0.00359	0.02317	0.00237	0.00011	0.00058	0.00772	0.00047	7e-05	0.00057	0.00027	0.0004	0.00595	0.00112
225376	5DA84373-6DC0-42B4-AC1F-27791FC8E1CD	placebo	24months	0.01795	0.0845	0.00205	0.00062	0.00378	0.00026	0.01156	0.00029	0.00327	3e-05	0.00055	0.00209	0.00036	0.00046	0.00554	0.05269	0.00013	1e-05	0.0002	7e-05	0.00144	0.00315	0.00042	0.00078	0.00014	0.00097	0.00172	0.00289	0.00069	0.0016	0.00661	2e-05	2e-05	0.00152	0.00243	0.00168	7e-05	0.0003	0.00323	0.00023	0	0.00053	0.00026	2e-05	0.0006	0.00058
226454	30A764FE-6E2A-4CCB-B3B8-51E81CC9F75C	placebo	24months	0.00049	0.00078	0.00088	0.00044	0.00422	0.00064	0.00082	3e-05	0.0002	0	4e-05	0.00031	0.0001	7e-05	0.00014	0.06262	0.00033	0.0002	0.00061	0.00011	0.0004	1e-05	0.00014	0.00062	3e-05	0.00023	0.00096	0.00027	0.00046	0.00084	0.01762	0	4e-05	0.00017	0.0069	0.00091	4e-05	0.00029	0.00028	0.00029	0	0.00046	6e-05	7e-05	0.0002	0.00059
226465	11A3D696-ECEC-4409-81D5-E33D9FE6FCA8	placebo	24months	0.00016	0	0.00161	0.0003	0.01062	0.00082	0.00205	0.00023	0	1e-05	7e-05	0.00183	0.00041	0.00051	7e-05	0.04489	0.00083	0	0.00014	3e-05	0.00169	0	0.00031	0.00021	0.00027	0.00039	0.00113	0.00187	0.00088	0.00078	0.01113	4e-05	5e-05	0.00147	0.006	0.00122	3e-05	0.00023	0.00481	0.00025	2e-05	0.00014	0.00059	1e-05	5e-05	0.00044
226300	7420D7AB-F7E0-42B6-A071-E510B1523744	placebo	24months	0.01815	0.005	0.00578	0.01544	0.05804	0.00016	0.01022	0.00065	0.00018	9e-05	0.00944	0.00143	0.00054	0.00058	0.11772	0.00333	3e-05	2e-05	0.00224	0.00166	0.00172	0.00021	0.00013	0.00507	9e-05	0.00085	0.01683	0.00356	0.00239	0.00666	0.0002	0.00027	0.00032	0.00089	0.00032	0.01062	0.00034	0.00156	0.00888	0.00088	0.00011	0.00561	0.00015	0.00028	0.02221	0.00146
295732	A302B425-C208-4A1C-94BA-57139A7657B7	placebo	24months	0.28158	0	0.00039	7e-05	0.00018	0	0.0001	1e-05	0.00019	0	0.00018	0.00954	0.00016	2e-05	0.00476	0.0084	1e-05	0	2e-05	1e-05	0.00028	0	0	2e-05	1e-05	8e-05	4e-05	0.00046	8e-05	0.0001	0.0066	5e-05	6e-05	2e-05	0.00425	0.00018	0	7e-05	0.00014	6e-05	2e-05	0	3e-05	0.00203	0.00577	0.00066
296942	02D11F1D-3AD2-4D65-8DEE-7DD90E150C11	placebo	24months	0.0341	0.00983	0.00999	0.00072	0.01938	0.00021	0.03262	0.00019	0.0005	3e-05	2e-05	0.01229	0.00084	0.00085	9e-05	0.07571	5e-05	0.0009	0.00026	0.00022	0.00688	0.00084	9e-05	0.00029	8e-05	0.00028	0.00042	0.0031	0.00038	0.00164	0.02087	3e-05	5e-05	0.0061	0.01172	0.00089	4e-05	0.00027	0.00696	0.00023	3e-05	0.00037	0.00117	4e-05	0.00023	0.00065
226036	6891B2F8-FCA5-4D77-A73D-FDDCC139C91E	placebo	24months	0.00017	0.01777	0.0009	0.00088	0.01249	0.00082	0.00354	5e-05	0.00049	6e-05	0.00051	0.00063	0.00033	0.00017	0.00528	0.07392	0.00014	0.00035	0.00015	6e-05	0.00087	0.00075	0.00015	0.00024	4e-05	0.00025	0.00045	0.00048	0.00019	0.00061	0.0099	1e-05	0.00011	0.00073	0.00597	0.00104	0.00016	0.00047	0.00241	0.00037	1e-05	0.0003	0.00012	9e-05	0.00231	0.00073
225673	B455816C-2E2C-489F-94DE-25E79177C518	placebo	24months	0.00023	0.00039	0.0025	0.00139	0.01353	0.00082	0.01032	0.00053	0.0002	2e-05	0	0.00358	0.0007	0.00052	5e-05	0.08974	9e-05	0.0003	0.00039	0.00018	0.00156	3e-05	0.0001	0.00065	0.00013	0.00125	0.00038	0.0015	0.00059	0.00205	0.01751	0.00014	0.00021	0.00243	0.00964	0.00232	0.00029	0.00058	0.00479	0.00049	2e-05	0.00096	0.00054	9e-05	0.0002	0.00226
225387	15182F41-EC81-4649-8658-0C0D2C2BB0D3	placebo	24months	0.00039	0.02326	0.00089	0.00297	0.00765	0.00029	0.00808	0.00037	0.00065	1e-05	0.00257	0.00158	0.00035	0.00017	0.03357	0.0564	0.00011	0.00085	0.00036	6e-05	0.00047	0.00078	8e-05	0.00034	0.00076	0.00072	0.00018	0.00073	0.00031	0.00136	0.0083	0	2e-05	0.00131	0.0033	0.00108	0.00024	0.00057	0.00133	0.00016	0	0.00202	0.00019	9e-05	0.00161	0.00121
197348	471740C7-A319-4E54-8C8F-078E3DF86ABD	placebo	24months	0.00013	0.00195	0.00204	0.00033	0.02431	0.00127	0.00361	0.00011	0.00013	1e-05	2e-05	0.00378	0.00022	0.00041	7e-05	0.08521	4e-05	0.00028	0.00039	1e-05	0.0011	5e-05	0.00014	0.00121	0.00028	0.00104	0.00035	0.00079	0.00021	0.00027	0.01624	2e-05	4e-05	0.0038	0.00438	0.00053	6e-05	0.00013	0.00189	0.00012	0	0.00038	0.00023	3e-05	0.00043	0.00157
218919	A91F82FC-BA19-45B6-BC54-6BC731960513	placebo	24months	0.12066	0.00016	0.00086	0.00072	0.00033	0	0.00027	0	0.00015	0	0.00036	0.01292	0.00114	5e-05	0.02071	0.00283	0	0	0.00124	0.00013	0.00013	3e-05	2e-05	0.00074	1e-05	1e-05	0.00025	0.00014	0.00172	0.00143	2e-05	1e-05	9e-05	1e-05	0.0035	0.002	2e-05	3e-05	0.0008	0.00071	0	0.00316	7e-05	0	0.00035	0.00018
226069	02A168A0-B36D-47AE-9B98-862C4C09BC3A	placebo	24months	0.00049	0.01719	0.0086	0.00125	0.03422	0.00025	0.00809	0.00035	0.00046	7e-05	0.00063	0.01626	0.00069	0.0009	0.01229	0.03405	0.00011	9e-05	0.00073	0.00041	0.00438	0.00058	8e-05	0.00111	0.00069	0.00046	0.00269	0.00222	0.00097	0.0026	0.04581	8e-05	0.00017	0.01673	0.01061	0.00342	0.00025	0.00091	0.00606	0.00103	0.00011	0.00104	0.00071	2e-05	0.00091	0.00293
[truncated: 876 more columns]

## Sheet: class
SampleID	ParticipantID	Treatment	Timepoint	Acidobacteriales	Aconoidasida	Actinobacteria	Aeromonadales	Alphaproteobacteria	Alteromonadales	Anaerolineae	Ardenticatenia	Bacilli	Bacteroidetes	Betairidovirinae	Betaproteobacteria	Brachyspirales	Burkholderiales	Caulobacterales	Cellvibrionales	Chlorobi	Chromatiales	Clostridia	Coriobacteriia	Cyanobacteria	Deferribacterales	Dehalococcoidia	Deinococci	Deinococcus-Thermus	Deltaproteobacteria	Dikarya	Enterobacterales	Epsilonproteobacteria	Erysipelotrichia	Fibrobacteria	Firmicutes	Fusobacteriales	Fusobacteriia	Gammaproteobacteria	Gemmatimonadetes	Halobacteria	Legionellales	Methanobacteria	Methanococci	Methanomicrobia	Methylococcales	Mollicutes	Negativicutes	Nitrosomonadales	Oceanospirillales
157902	1F4CB09F-482B-4B50-9EBD-539E252D2357	azithro	baseline	1e-05	0.00128	0.00272	0	0.00053	0.0001	2e-05	0	0.05288	0.24085	0	0.00074	0.00032	8e-05	0	0	0	0	0.22979	0.00108	0.00262	3e-05	8e-05	4e-05	1e-05	0.00075	0.00035	0.00171	0.01	0.0106	0	0.01851	0.00192	0.0117	0.07636	5e-05	0	0	0.00041	7e-05	6e-05	3e-05	0.0016	0.12854	1e-05	0
151929	7168B4EA-2667-4D5B-91E5-E2DB90E25CD6	azithro	baseline	0.00058	0.00415	0.01967	0.00039	0.00444	0.0006	0.00048	0.0002	0.04483	0.42274	0	0.00634	0.00294	0.00238	0.00025	0.00026	0.00091	0.00025	0.23369	0.01836	0.00445	0.00021	0.00022	6e-05	6e-05	0.00621	0.00209	0.00335	0.00512	0.01213	0.00052	0.01893	0.00192	0.00111	0.01035	0.0001	0.00041	3e-05	0.00075	0.00011	0.00016	0.00016	0.00218	0.01074	8e-05	5e-05
158276	872FD591-E12F-42E5-AAA2-81FA1635E3DB	azithro	baseline	0	0.00036	0.01156	0.00013	6e-05	0	0	0	0.39636	0.05368	0	0.00046	4e-05	4e-05	2e-05	6e-05	4e-05	0	0.00716	0.00074	7e-05	0	1e-05	0	0	0.00016	8e-05	0.00823	0.00011	0	6e-05	0.01889	0.00016	0.00034	0.3562	0	0	0	0	1e-05	0	0	4e-05	0.02819	6e-05	0
155251	EF30A4D5-B1F5-44B5-BEEF-784DC590DC5D	azithro	baseline	0.00043	0.00353	0.01366	0.00056	0.00594	0.00037	4e-05	1e-05	0.05353	0.44223	0.00025	0.00434	0.01013	0.0018	0	1e-05	0.00037	5e-05	0.18766	0.01593	0.00381	5e-05	3e-05	0.00014	0.00048	0.00501	0.00276	0.00244	0.00241	0.00358	0.00011	0.01874	0.00073	0.00114	0.01136	0.00037	0.00018	0.00066	0.00017	5e-05	0.00041	0.00013	0.00077	0.07599	0.00028	0.00024
156164	8CBC0BF9-6D17-4942-A5A2-C1F1C9098A41	azithro	baseline	0.00076	0.00371	0.01001	0.00031	0.00327	0.00042	3e-05	0.00024	0.02415	0.67949	0	0.00549	0.00929	0.00246	8e-05	0.0004	0.00082	0.00042	0.08648	0.0049	0.00515	0.00025	2e-05	3e-05	1e-05	0.00419	0.00317	0.00296	0.00222	0.00209	0.00058	0.00937	0.00053	0.00045	0.00947	0.00024	0.0002	3e-05	0.00022	0.0001	0.00027	5e-05	0.00068	0.01236	0.00061	0
158309	C1C8B08A-1B9F-4256-9544-7FDD84981EBB	azithro	baseline	0.00029	0.00188	0.0378	0.00038	0.00385	2e-05	0	0.00015	0.03569	0.63693	0.00135	0.00268	0.00078	0.00293	0.00034	0.00029	0.00172	0.00046	0.06649	0.00891	0.00858	0	7e-05	1e-05	0.00064	0.00309	0.0013	0.00272	0.00283	0.00123	0.00053	0.00921	0.00024	0.00059	0.02517	0.00031	0.00141	0.00029	0.00047	3e-05	0.00057	1e-05	0.00159	0.04533	0.00087	0
157044	E22565B6-8A33-4F24-990F-C9CB17E44B70	azithro	baseline	0.00012	0.00443	0.12444	0.00083	0.00449	0.00051	3e-05	0.00058	0.05937	0.55972	0.00108	0.00576	0.00075	0.00148	0.00029	0.00062	0.00099	0.00013	0.02932	0.06732	0.00501	0.00047	0.00018	2e-05	0	0.00466	0.0016	0.0033	0.00141	0.00121	0.00107	0.00483	0.0001	0.00137	0.0075	4e-05	0.00104	3e-05	0.00021	0	0.00111	0	0.00205	0.01409	0.00074	0.00012
156824	A40A81E5-1DCC-4FDF-A809-4F412DAF06F8	azithro	baseline	0.00099	0.00549	0.01082	0.00053	0.00389	0.00033	4e-05	4e-05	0.02693	0.63349	0	0.0044	0.00031	0.00365	8e-05	0.00056	0.00119	0.0002	0.13877	0.00443	0.00442	3e-05	3e-05	2e-05	1e-05	0.00356	0.00213	0.00363	0.00212	0.00156	0.0003	0.00898	0.00053	0.0004	0.0111	0	0.00031	0	0.00049	4e-05	0.0007	0.00014	0.00106	0.00946	0.00101	0.00012
157737	D9ADA560-89AB-46C1-84D6-EA4C915256CA	azithro	baseline	0.00068	0.00267	0.01808	0.00077	0.00339	0.0001	7e-05	0.00016	0.04035	0.42277	0	0.00457	0.00026	0.00117	0	7e-05	0.00045	0.00019	0.23986	0.01616	0.00385	2e-05	1e-05	0.00048	0.00011	0.00589	0.00207	0.00395	0.00201	0.02191	0.00025	0.02236	0.0021	0.00092	0.02403	0.00041	0.0002	0	0.00041	0.00021	0.0003	0.00018	0.00103	0.01829	0.00024	0
160487	B425EE78-000B-4ABD-AF06-9BD22D328DFF	azithro	baseline	0.00015	0.00177	0.21911	0.00011	0.00399	0.00015	5e-05	4e-05	0.03924	0.45578	0.00155	0.00365	7e-05	0.00078	5e-05	0.0002	0.00028	5e-05	0.11271	0.04168	0.00273	1e-05	9e-05	9e-05	0.00012	0.00384	0.00081	0.00129	0.00352	0.00199	0.00013	0.00782	0.00056	0.00048	0.00488	0.0001	3e-05	0	0.00028	2e-05	0.00013	0.0001	0.0004	0.0166	0.00015	7e-05
157209	2A64DE10-BA30-4BA2-BBA7-C37EB3405320	azithro	baseline	5e-05	0.00118	0.00715	3e-05	0.00197	9e-05	6e-05	3e-05	0.07882	0.5121	0	0.00167	0.00015	0.00024	0	4e-05	0.00011	4e-05	0.16822	0.00432	0.00106	0	6e-05	1e-05	0	0.00192	0.00049	0.00111	0.00084	0.00235	6e-05	0.01876	0.002	0.00477	0.03391	3e-05	0	0	0.00022	3e-05	6e-05	1e-05	0.00058	0.04474	0	1e-05
156626	4CF99EEA-D144-4152-82D3-13F32F6F7535	azithro	baseline	2e-05	0.00067	0.00711	0.0001	0.00125	5e-05	5e-05	1e-05	0.04076	0.21302	0	0.00133	0.00022	0.00018	4e-05	2e-05	0.00027	7e-05	0.51193	0.00394	0.00152	3e-05	2e-05	0.00016	2e-05	0.00211	0.00048	0.00115	0.00199	0.00463	3e-05	0.0229	0.00085	0.00063	0.02959	3e-05	0	0	0.00032	4e-05	7e-05	0.00014	0.00064	0.06322	0	2e-05
154756	7BB2495F-B345-49C5-82AF-F8880C1C7745	azithro	baseline	0.00049	0.00445	0.01239	0.00031	0.00476	0.00066	0.00016	0.00016	0.08105	0.45383	0.00023	0.00429	0.0007	0.00192	0.00015	0.0003	0.00063	0.00031	0.19859	0.00632	0.00809	0.00038	0.00011	0.0001	0.00021	0.00441	0.00292	0.00231	0.00383	0.00406	0.00016	0.01375	0.00201	0.00137	0.01378	9e-05	0.00032	0.00028	0.0003	0.0001	0.00377	0.0001	0.00107	0.01921	0.00039	0.00033
158155	EB9F489F-BD4B-4BFE-9B4A-BF19D4BF0C97	azithro	baseline	0.00125	0.00422	0.00845	0.0009	0.00229	0.00019	1e-05	9e-05	0.02913	0.67501	0	0.00545	0.00052	0.00158	0.00017	0.00058	0.00154	1e-05	0.09451	0.0029	0.00302	0.0001	1e-05	0	0	0.00322	0.00247	0.00465	0.00168	0.0011	0.00094	0.01068	0.00043	0.00081	0.01156	0.00013	0.0003	0	0.00016	0	0.00034	0.00042	0.00063	0.01817	0.00054	0.00029
156098	1B2B2CCF-EA28-4A40-A2E6-7B48B3E0D8AD	azithro	baseline	0.00026	0.00095	0.02582	0.00018	0.00277	0.00019	7e-05	0.00012	0.01954	0.33802	5e-05	0.00867	9e-05	0.00078	1e-05	0.0004	0.00029	0	0.07428	0.00564	0.00233	0	7e-05	3e-05	6e-05	0.00275	0.00203	0.11387	0.0011	0.00299	0.00011	0.00515	0.00018	0.00022	0.26819	3e-05	0.00017	4e-05	1e-05	3e-05	0.00019	4e-05	0.00055	0.00668	1e-05	8e-05
151192	39D26FCB-D85F-4BBD-A669-D9D5A0FA2955	azithro	baseline	0.00114	0.0028	0.0096	0.00035	0.0031	0.00044	2e-05	1e-05	0.02798	0.69863	1e-05	0.00355	0.0003	0.00263	0	2e-05	6e-05	3e-05	0.10555	0.00331	0.00307	0	4e-05	5e-05	4e-05	0.00193	0.00165	0.00261	0.00766	0.00322	0.00037	0.00798	0.00086	0.00037	0.00512	0.00013	0.0004	0	0.0006	3e-05	9e-05	0.00034	0.00064	0.01542	0.00065	0
158034	36BCF9E9-3200-4A9B-8272-5041B376CA7A	azithro	baseline	0.00115	0.00434	0.01087	0.00024	0.00491	0.00025	0.00018	0.00013	0.04113	0.44655	4e-05	0.00473	0.00446	0.0014	0.00014	0.00015	0.00051	0.00033	0.22869	0.00519	0.00363	0.00014	7e-05	4e-05	3e-05	0.0061	0.00223	0.00299	0.00229	0.00614	0.00047	0.01601	0.00139	0.00067	0.04514	5e-05	0.0001	8e-05	0.00044	0.00027	0.00043	9e-05	0.00127	0.02206	0.00038	0.00012
160619	D4D167B0-F257-4BE4-BD1D-1F1CCE1F278A	azithro	baseline	0.00091	0.00428	0.01374	0.00023	0.0072	0.00088	3e-05	8e-05	0.02373	0.62608	0.00016	0.00511	0.00118	0.00255	7e-05	0.00056	0.00166	0.00015	0.10644	0.0075	0.00496	0.00012	0.00015	5e-05	0.00016	0.00505	0.00257	0.00308	0.00175	0.00307	0.00029	0.01148	0.00037	0.00085	0.01554	0.00025	0.00094	1e-05	0.00073	9e-05	0.0003	3e-05	0.00067	0.00398	0.0004	9e-05
158188	0F102D57-0A73-4B08-A877-7D09A52166E7	azithro	baseline	0	0.00325	0.04579	0	0.00041	2e-05	0	0	0.04103	0.72198	1e-05	0.00229	0.00028	0.00637	3e-05	0	0	1e-05	0.05109	0.00683	0.0005	1e-05	0	0	2e-05	0.00071	0.0003	0.00395	0.00403	0.00087	1e-05	0.00582	0.00251	0.00845	0.01567	3e-05	2e-05	1e-05	0.00012	0	6e-05	2e-05	0.00011	0.0397	0	0
158441	F9A94A94-99B2-4240-B66C-1E5901339309	azithro	baseline	0.00057	0.00418	0.14656	0.0003	0.00451	0.00126	0	7e-05	0.03346	0.5874	0.00088	0.00318	0.00605	0.00292	0	0.00031	0.00102	5e-05	0.03386	0.01709	0.00732	0.00017	0.00013	0	0.00029	0.00331	0.00176	0.00221	0.00405	0.0013	0.00045	0.00411	0.00028	0.00074	0.02416	3e-05	0.00017	0.00029	0.00016	3e-05	0.00045	0	0.00122	0.01265	0.00029	9e-05
156725	2FDC4090-231F-42CD-9631-60C958A922F4	azithro	baseline	0.00079	0.00425	0.01526	0.0001	0.00438	0.00054	0.00027	0.00016	0.02985	0.48059	0	0.00435	0.00089	0.00206	0.0002	0.0002	0.00066	0.00039	0.24457	0.00837	0.00364	7e-05	0.0002	6e-05	0.00012	0.00632	0.00151	0.00426	0.00278	0.00675	0.00024	0.01872	0.00183	0.00113	0.0099	0.00015	0.00047	3e-05	0.00175	0.00016	0.00014	0.00016	0.00195	0.00723	1e-05	2e-05
158485	8B51D770-08A9-4823-8846-B89A81C45F84	azithro	baseline	0.00019	0.00254	0.00937	0.00023	0.00216	0.0003	0.00019	0.00015	0.08332	0.4574	0	0.0033	0.00039	0.00131	2e-05	0.00012	0.00034	6e-05	0.22729	0.02019	0.00209	2e-05	0.00012	0.00011	1e-05	0.00588	0.00132	0.00195	0.00169	0.01599	0.0001	0.023	0.00105	0.00107	0.00796	0	5e-05	6e-05	0.00154	3e-05	0.00023	6e-05	0.00111	0.00325	0	1e-05
156571	82AEC927-9935-4A63-8C00-B80DF07BC377	azithro	baseline	0.0012	0.0044	0.00742	0.00055	0.00433	0.00034	2e-05	5e-05	0.02588	0.6919	0.00015	0.00403	0.00181	0.00308	0.00017	0.0006	0.00082	8e-05	0.10203	0.00329	0.00403	3e-05	1e-05	1e-05	7e-05	0.00315	0.00313	0.00312	0.00467	0.00431	4e-05	0.00919	0.00152	0.00088	0.00982	0.00072	4e-05	0.00013	0.0004	0.00015	0.00021	3e-05	0.00058	0.00994	0.00055	6e-05
157231	65665F0B-0099-4B77-836B-DED304B1C87A	azithro	baseline	0.00036	0.00358	0.0206	0.00087	0.00418	0.00046	0.0005	0.00014	0.04057	0.28352	0	0.00569	0.00087	0.00084	0.0001	4e-05	0.0002	0.00024	0.32816	0.01654	0.00535	5e-05	0.00019	0.00023	0	0.00736	0.00205	0.00422	0.00648	0.01582	4e-05	0.03495	0.00177	0.0011	0.01761	0	3e-05	5e-05	0.00061	0.00032	0.00142	0.00017	0.00117	0.0092	5e-05	1e-05
157132	E1FF5725-F488-4FA5-8F19-B664660DC595	azithro	baseline	0.00083	0.00424	0.00713	0.00047	0.00292	0.00121	2e-05	5e-05	0.02445	0.69418	0	0.00455	0.00181	0.00222	4e-05	0.00062	0.00192	0.00064	0.08634	0.00263	0.00512	0.00057	4e-05	0.00011	5e-05	0.00233	0.00179	0.00362	0.00314	0.00258	0.0001	0.00925	0.0005	0.00061	0.01171	0.00025	0.00071	0	0.00025	1e-05	0.00062	8e-05	0.00126	0.01102	0.00074	1e-05
147529	FE498542-8F63-40D6-8B7B-FDEC33678F3F	azithro	baseline	0.00108	0.00448	0.01347	0.00037	0.00362	0.00036	0.00027	0.00014	0.03085	0.46172	0	0.00533	0.00053	0.0017	8e-05	0.00038	0.0006	0.00018	0.24608	0.008	0.00491	0.00018	0.00011	0.00016	9e-05	0.00928	0.00196	0.0046	0.00824	0.00286	0.00031	0.01374	0.00098	0.00052	0.00955	2e-05	9e-05	0.00022	0.00082	0.00014	0.00044	2e-05	0.00098	0.01321	4e-05	1e-05
157451	69637BC5-F6BA-446D-BD72-8DBE5F2FE7D5	azithro	baseline	0.00046	0.00269	0.0233	0.0001	0.00596	0.00052	0.00013	0.00035	0.06077	0.44315	0	0.00687	0.00038	0.00189	2e-05	0.0001	0.00039	0.0002	0.20023	0.01784	0.00321	0	6e-05	0.00032	0.00028	0.00922	0.0022	0.00309	0.00142	0.00737	6e-05	0.02552	0.00054	0.00061	0.01207	0.0003	9e-05	0.00013	0.00018	0.00017	0.00029	0.00015	0.00093	0.02227	0.00029	7e-05
157814	905EECE8-4810-4082-8A4F-59BD8F088E3F	azithro	baseline	4e-05	0.00137	0.00984	0.00019	0.00168	0.00014	0.00012	0	0.05975	0.33768	0	0.00137	0.0003	0.00023	0	2e-05	0.00017	2e-05	0.32654	0.00735	0.00164	7e-05	6e-05	0	3e-05	0.00164	0.00067	0.00185	0.00145	0.00714	0.00011	0.02278	0.00186	0.0008	0.02064	2e-05	0	5e-05	0.00037	0.0001	0.00018	0.00019	0.0007	0.08774	0	4e-05
151511	783D899D-71E9-4A19-9B1E-812FFB6EE598	azithro	baseline	0.00095	0.00352	0.00783	0.00056	0.00372	0.00049	5e-05	6e-05	0.0429	0.634	0	0.00595	0.00023	0.00126	9e-05	0.00057	0.00077	5e-05	0.09691	0.0064	0.00439	0.0006	0	2e-05	4e-05	0.00285	0.00267	0.01959	0.00324	0.00362	0.0006	0.00932	0.00054	0.00023	0.00884	0.00037	9e-05	0.00013	0.00043	0.00016	0.00035	1e-05	0.00051	0.01183	0.00117	5e-05
152666	8137F729-3DF2-4022-A4A8-EA847807A4C8	azithro	baseline	0.00079	0.00471	0.01099	0.00049	0.00347	0.00047	0.00013	9e-05	0.02296	0.45108	1e-05	0.00429	0.00057	0.00159	4e-05	8e-05	0.00067	0.00019	0.28626	0.00499	0.00472	0.00028	1e-05	3e-05	7e-05	0.00337	0.00299	0.00331	0.00285	0.00226	0.00028	0.01549	0.00187	0.00146	0.0221	0.00014	0.00036	7e-05	0.0005	0.00016	0.00039	6e-05	0.00133	0.00831	0.00035	0
157726	B0C3C46C-9F38-42C3-9429-CCD57D600412	placebo	baseline	0.00056	0.00322	0.01637	0.00027	0.00438	0.00031	0.00041	0.00017	0.04477	0.3314	0	0.00555	0.00388	0.00139	0.00019	8e-05	0.00061	0.00026	0.338	0.01453	0.00365	0.00012	0.00012	0.00022	0.00011	0.02034	0.00143	0.00242	0.00259	0.00694	0.00023	0.02146	0.00114	0.00095	0.00808	0.00011	8e-05	0.0001	0.00072	0.0001	0.00033	4e-05	0.00108	0.00807	0.00018	1e-05
150169	1E27567D-0D38-46FB-8FA4-310E093038B3	placebo	baseline	3e-05	0.00681	0.61679	0	0.0001	0	1e-05	1e-05	0.11493	0.01607	0	0.00234	0.06231	0.00261	0	0	1e-05	2e-05	0.00323	0.00304	0.00089	0	0	0	0	0.00028	0.00396	0.05257	0.00812	4e-05	0	0.00442	0.00012	9e-05	0.01614	0	0	1e-05	6e-05	2e-05	3e-05	0	4e-05	0.04938	0	0
157693	7530ED3D-A6C0-4590-B835-E2A9C955D4BE	placebo	baseline	0	0.00046	0.34173	1e-05	0.00048	4e-05	0	0	0.05478	0.27701	0	0.00058	0.00016	2e-05	0	0	0	0	0.10723	0.00244	0.00051	0	0	1e-05	0	0.00054	0.00014	0.00561	0.0004	0.00081	0	0.0131	0.00029	0.00035	0.02267	0	0	0	0.00012	1e-05	1e-05	0.00013	0.00044	0.09645	0	2e-05
150257	C447FBF1-29B5-4EC4-AE1B-487D2C464E4F	placebo	baseline	0.00065	0.00607	0.01201	0.00038	0.00336	0.00051	0.00036	6e-05	0.07621	0.38411	0	0.00395	0.00149	0.00336	0.00022	0.00022	0.00071	0.00013	0.26063	0.00539	0.00474	0.00012	0.00017	5e-05	9e-05	0.0051	0.00194	0.004	0.00452	0.00616	0.00035	0.0243	0.00271	0.00213	0.00772	9e-05	7e-05	0.0001	0.01357	0.00023	0.00034	8e-05	0.00374	0.02377	0.00017	0.0001
151610	DD497E82-4BBD-40D3-AC5C-9166F50DC3B2	placebo	baseline	6e-05	0.00355	0.02511	0.00021	0.00368	0.00024	0.00015	0.00015	0.18924	0.16126	1e-05	0.00347	0.01618	0.00065	4e-05	0.00016	0.00021	9e-05	0.39811	0.01161	0.00417	0.00023	9e-05	0.00015	0.00012	0.00529	0.00166	0.00233	0.00236	0.00846	0.0003	0.01836	0.00151	0.00092	0.00672	1e-05	2e-05	2e-05	0.00045	7e-05	9e-05	6e-05	0.00176	0.03605	0.00015	4e-05
154778	A3CE108E-6E25-4E62-90F8-0986C7470DE3	placebo	baseline	0.00036	0.00264	0.01119	0.00044	0.00408	0.00028	0.00017	2e-05	0.02234	0.58436	7e-05	0.00582	0.00026	0.00148	1e-05	0.00019	0.00043	0.00012	0.17827	0.00529	0.00531	0.00028	1e-05	6e-05	1e-05	0.00389	0.00213	0.00332	0.00162	0.00286	0.0011	0.01474	0.00123	0.00089	0.01002	0.00021	3e-05	0.00013	0.00062	0.00081	0.00079	5e-05	0.00081	0.0141	0.0004	1e-05
151379	EF247F4E-9BD3-49CE-8F62-2E692231339F	placebo	baseline	0.00017	0.00159	0.28	3e-05	0.00571	0.00031	0	2e-05	0.06007	0.31632	0	0.00715	0.00016	0.00093	6e-05	2e-05	0.00067	0.00028	0.08244	0.04261	0.00272	1e-05	0	9e-05	0.00022	0.0049	0.00223	0.00358	0.00079	0.00209	0.00085	0.01089	0.0002	0.00019	0.03091	0.00067	2e-05	3e-05	0.00029	2e-05	0.0001	7e-05	0.00061	0.03524	0.00033	0
154899	F2D2D399-8D1C-4521-B124-D494DA51486A	placebo	baseline	0.00075	0.00613	0.01412	0.00034	0.00404	0.0007	0.00029	0.00032	0.03549	0.4879	0	0.00643	0.00029	0.00146	5e-05	9e-05	0.00082	0.00028	0.19249	0.00637	0.00413	0.00018	0.00014	8e-05	3e-05	0.02066	0.00232	0.00812	0.00407	0.00312	0.00047	0.01645	0.00102	0.00061	0.01681	0.0001	0.0003	2e-05	0.00051	6e-05	0.00064	6e-05	0.00092	0.02981	0.00023	4e-05
155229	E0800318-8543-4269-A236-128EEC012FBD	placebo	baseline	0.00041	0.00426	0.00932	0.00041	0.00345	0.00081	0.00011	3e-05	0.04367	0.39644	0.00011	0.00407	0.00043	0.00135	0.00016	0.00061	0.0007	0.00024	0.34338	0.00447	0.00615	8e-05	6e-05	0.00012	0	0.00309	0.00136	0.00307	0.00216	0.00442	0.00023	0.0231	0.00103	0.00096	0.00828	0.00042	1e-05	4e-05	0.00043	0.00014	0.00042	5e-05	0.0015	0.01832	0.0003	2e-05
156637	CF4E26F8-6009-4A8B-BB5E-3B05AA645326	placebo	baseline	0.00042	0.00392	0.029	0.00065	0.0057	0.00035	0	2e-05	0.0375	0.66855	0.00086	0.00646	0.0127	0.00334	0.00039	0.00054	0.00113	0.0001	0.02692	0.02373	0.0075	0.00047	0.00014	0	0.00042	0.00362	0.00252	0.00318	0.00176	0.00062	0.00057	0.00595	0.00024	0.00047	0.01412	0.00063	8e-05	0.00043	0.0005	1e-05	0.00037	0	0.00158	0.01963	0.0005	0.00012
151830	36D72E62-1491-4F2E-AE6F-E47456245AF3	placebo	baseline	0	7e-05	0.00064	2e-05	5e-05	0	1e-05	0	0.05508	0.03967	0	3e-05	2e-05	1e-05	0	0	0	0	0.00608	0.00021	0.00016	0	0	0	0	4e-05	9e-05	0.01004	9e-05	0.00111	0	0.00273	3e-05	1e-05	0.55628	0	0	0	3e-05	1e-05	0	0	6e-05	0.00233	0	0
151720	A03BC0D7-9ED4-44F4-93B2-9370846B8703	placebo	baseline	0.00054	0.00374	0.01311	0.00051	0.00408	0.0004	0.00015	0.00019	0.04655	0.47311	2e-05	0.00599	0.00783	0.0021	9e-05	0.00024	0.00068	0.00023	0.20908	0.01002	0.0055	5e-05	6e-05	0.00022	3e-05	0.00589	0.00145	0.00347	0.00261	0.00531	0.00062	0.02108	0.00122	0.00164	0.01107	0.00016	0.00072	3e-05	0.00135	0.00014	0.00015	5e-05	0.00184	0.00766	0.00031	0
148563	58DBD82E-42F9-4A7C-8C3D-48AE89712D44	placebo	baseline	0.00053	0.0046	0.00787	0.00044	0.00337	0.00033	2e-05	3e-05	0.01963	0.6815	4e-05	0.00417	0.00293	0.00268	0.00022	7e-05	0.00055	0.00025	0.11707	0.00459	0.00459	4e-05	0.00011	5e-05	1e-05	0.0031	0.00222	0.00386	0.00169	0.00258	0.0005	0.0104	0.00045	0.00029	0.00805	1e-05	0.00061	9e-05	0.00039	0	0.00019	0.0002	0.00097	0.00434	0.00086	2e-05
151236	6B60B608-F51A-4AE7-B9E6-23C94BCCBA08	placebo	baseline	0.00057	0.00363	0.0097	0.00054	0.00323	0.00076	0.00011	0.00014	0.03351	0.62677	0	0.00426	0.00036	0.0024	0.00011	0.0005	0.0007	0.00019	0.11842	0.00556	0.00291	8e-05	2e-05	0.0001	0.00028	0.00454	0.00218	0.00276	0.00148	0.00334	0.00052	0.01124	0.00048	0.00032	0.0152	0.00013	0.00044	1e-05	0.00051	0.00018	0.00015	8e-05	0.00069	0.00527	0.00084	3e-05
157418	E61C994E-4F1C-4C3A-ADA4-AD9C793587A4	placebo	baseline	0.00189	0.00896	0.01043	0.00038	0.00374	0.00043	5e-05	0.0001	0.0335	0.51121	0.00014	0.00317	0.00918	0.00252	7e-05	1e-05	0.00045	0.0001	0.22572	0.00667	0.00342	0.0001	5e-05	6e-05	9e-05	0.00352	0.00091	0.01342	0.00246	0.00727	0.00081	0.01439	0.00075	0.00084	0.01074	7e-05	2e-05	2e-05	0.00045	0.00012	0.00082	0.00031	0.00152	0.01165	0.00046	4e-05
151973	7F31830B-123F-4E69-AB0A-D14EECBA6307	placebo	baseline	8e-05	0.00302	0.0925	0.00081	0.00406	1e-05	0	3e-05	0.04126	0.67818	0	0.00473	0.00018	0.00027	0.00078	0.00157	4e-05	6e-05	0.03004	0.01175	0.00174	0	0.0001	2e-05	1e-05	0.00213	0.0012	0.00303	0.00108	0.00082	0.00016	0.004	1e-05	2e-05	0.03866	1e-05	1e-05	0	0.0003	1e-05	0	2e-05	0.0002	0.0061	0	0
156109	BA0BB281-8B9F-4F57-B458-E2D38D547C01	placebo	baseline	0.00042	0.00375	0.00881	0.0003	0.00327	0.00065	8e-05	0.00024	0.02084	0.57909	1e-05	0.00395	0.00548	0.0021	6e-05	0.00023	0.00104	0.00024	0.15534	0.0054	0.00567	0.00023	5e-05	6e-05	2e-05	0.01793	0.00244	0.00292	0.00338	0.00302	0.00061	0.01186	0.00116	0.00101	0.00856	0.00017	0.00064	5e-05	0.00086	0.00023	0.00023	0.00011	0.00113	0.00693	0.00049	1e-05
150466	94CDA801-90D2-4EA1-AF71-84DE65F1FEE2	placebo	baseline	0.00078	0.00458	0.00776	0.00034	0.00354	0.00043	7e-05	0.00017	0.0187	0.67325	0	0.00362	0.00161	0.00119	0.00046	0.00081	0.00073	0.0001	0.12512	0.00276	0.00392	0.00024	5e-05	2e-05	1e-05	0.00403	0.00157	0.00273	0.0023	0.00131	0.00038	0.00954	0.00048	0.0004	0.00748	0	1e-05	0	0.00027	4e-05	0.00013	5e-05	0.00039	0.01543	0.00054	3e-05
151533	5C7FE5F9-64CC-4323-903B-375DFD815EB2	placebo	baseline	0.00035	0.00332	0.01285	0.00086	0.00324	0.00036	0.00017	0.00011	0.04827	0.50784	5e-05	0.0053	0.00019	0.0011	0.00035	0.00018	0.00057	0.00013	0.23517	0.00842	0.00299	2e-05	0.00016	4e-05	2e-05	0.00494	0.00207	0.00264	0.00149	0.00548	6e-05	0.01888	0.00162	0.00077	0.00785	8e-05	1e-05	2e-05	0.00019	4e-05	0.0001	7e-05	0.00064	0.0085	0.00017	8e-05
151357	2961B4D5-9466-4058-96DE-9BB75FF63A78	placebo	baseline	0.00028	0.00128	0.00599	0.00022	0.00204	0.00012	7e-05	0.0001	0.16111	0.19686	0	0.00191	0.00029	0.00107	9e-05	3e-05	0.0003	0.00012	0.07902	0.00464	0.00231	1e-05	4e-05	5e-05	5e-05	0.00193	0.00072	0.00149	0.00528	0.00178	0.00013	0.01367	0.00047	0.00043	0.03404	0	0.0001	2e-05	0.00023	5e-05	0.00029	6e-05	0.00062	0.01337	5e-05	1e-05
151489	69467545-4AFF-4B01-B0F9-004C0CC423AE	placebo	baseline	0.0004	0.00546	0.02992	0.00014	0.00546	0.00049	0.00027	8e-05	0.0617	0.27177	0.00028	0.00574	0.00203	0.00175	3e-05	0.00039	0.00068	0.00026	0.30766	0.06515	0.00485	9e-05	0.00024	0.0001	7e-05	0.00566	0.00278	0.00362	0.00413	0.01215	0.00064	0.02564	0.00358	0.00205	0.00944	3e-05	0.00038	0.00011	0.00237	0.00031	0.00025	8e-05	0.00241	0.01378	0.0001	7e-05
151137	277E524A-88DF-4A26-A196-C094229E30C7	placebo	baseline	0.00041	0.00754	0.0153	0.0003	0.0054	0.00019	5e-05	0.00017	0.07561	0.31325	0	0.00546	0.01071	0.00172	7e-05	5e-05	0.0014	0.00026	0.27022	0.02079	0.0045	0.00013	0.00031	9e-05	8e-05	0.00567	0.00358	0.00358	0.00496	0.01468	0.00129	0.02926	0.00294	0.00179	0.00938	0	9e-05	6e-05	0.01398	0.00017	0.00038	3e-05	0.00377	0.00561	8e-05	2e-05
151115	3594E536-4114-409C-8375-CFF170D5434A	placebo	baseline	0.00053	0.0055	0.00679	0.00059	0.00347	0.00021	3e-05	0.00016	0.01474	0.75414	1e-05	0.0037	0.00066	0.00304	0.00015	0.00049	0.00043	0.00026	0.05601	0.003	0.00457	0.00013	2e-05	0	0.0001	0.00389	0.00278	0.00525	0.00246	0.00093	0.00124	0.00642	0.00083	0.00029	0.00933	0.00017	0.00029	2e-05	0.00064	6e-05	0.00054	2e-05	0.00071	0.00327	0.00101	0.00064
156714	8B4C5F88-A009-4C7D-A939-16ADF1151DD5	placebo	baseline	9e-05	5e-05	0.17746	3e-05	0.00086	3e-05	0.00017	0	0.01302	0.21407	0	0.00388	0.0001	0.00013	2e-05	5e-05	3e-05	0	0.07107	0.06067	0.00034	0	2e-05	0	4e-05	0.0015	0.00023	0.0032	0.00024	0.00069	5e-05	0.00407	0.00038	0.00013	0.30932	0	0	0	2e-05	2e-05	7e-05	0	6e-05	0.0068	2e-05	0
157748	E619CA57-B41D-4CA3-A14B-DFC0E8C70C1F	placebo	baseline	0.00011	0.00086	0.01805	0.00018	0.00186	0.00013	0.00027	3e-05	0.01612	0.20323	0	0.00221	0.00013	0.00037	1e-05	3e-05	0.00031	9e-05	0.18991	0.0115	0.00088	0	4e-05	5e-05	2e-05	0.00408	0.0007	0.10485	0.0012	0.00579	0.0001	0.01139	0.00075	0.00104	0.31126	1e-05	1e-05	2e-05	0.00015	2e-05	6e-05	3e-05	0.00057	0.00669	2e-05	4e-05
151060	ED486CD6-E984-4D00-9438-048D5EE44495	placebo	baseline	0.00028	0.00309	0.01896	0.00039	0.00435	0.00037	0.00016	0.00023	0.05371	0.37277	0	0.00535	0.00052	0.00094	9e-05	0.00017	0.00038	0.00049	0.28275	0.02858	0.00256	0.0001	0.00018	0.00032	6e-05	0.0053	0.0014	0.00319	0.0031	0.0253	0.00036	0.02467	0.00187	0.00098	0.01458	6e-05	2e-05	4e-05	0.00059	0.0001	0.00022	5e-05	0.00273	0.00562	0.00016	6e-05
151082	58D262E3-7006-4405-8AE1-7DD2E13B1C4E	placebo	baseline	0.00085	0.00395	0.01895	0.00057	0.00422	0.00048	0	0.00012	0.15447	0.47951	0	0.005	0.00109	0.00225	5e-05	0.00041	0.00105	0.00022	0.10051	0.01358	0.00427	0.00025	5e-05	0.00011	2e-05	0.00519	0.00191	0.00204	0.00137	0.00166	0.00045	0.01017	0.00048	0.00044	0.0305	0	0.00039	9e-05	9e-05	7e-05	0.00019	0.00015	0.00031	0.02514	0.0007	2e-05
147958	83C53919-9103-485A-9C23-67F348C5B00B	placebo	baseline	0.00176	0.00372	0.02089	0.00034	0.00224	0.00039	8e-05	0	0.0587	0.72276	0	0.00297	0.0105	0.00149	0.00061	0.00053	0.00037	0.00039	0.04083	0.00269	0.00369	9e-05	0	0	0	0.00218	0.00183	0.00087	0.00178	0.00217	9e-05	0.006	0.00046	0.00026	0.00855	0.00018	0.00018	2e-05	0.00079	2e-05	0.00048	4e-05	0.00042	0.00378	0.00113	0
156230	305E1C96-2254-4BAB-AE6E-5CB92316D62B	placebo	baseline	0.00036	0.00809	0.29112	0.00039	0.00173	0.00018	0.0001	5e-05	0.0829	0.37613	0	0.00426	0.00081	0.00075	3e-05	0.00037	0.00057	7e-05	0.10345	0.02899	0.00226	1e-05	4e-05	3e-05	9e-05	0.00221	0.00185	0.00413	0.00112	0.00224	0.00021	0.00794	0.00048	0.00045	0.00484	0	8e-05	0	0.00472	6e-05	0.00012	4e-05	0.00107	0.00467	0.0001	0
157682	D67BF67D-B0D7-425B-B97F-0BB93D3418A5	placebo	baseline	0.00067	0.00668	0.00959	0.0004	0.00398	0.00077	5e-05	7e-05	0.02719	0.46846	0.00023	0.00449	0.00412	0.00267	3e-05	0.00021	0.00045	0.00012	0.27765	0.00514	0.0055	7e-05	8e-05	8e-05	0.00016	0.00522	0.0026	0.00382	0.00312	0.00258	0.00024	0.01727	0.002	0.00094	0.00968	1e-05	0.00025	2e-05	0.00578	5e-05	0.00042	6e-05	0.0022	0.0117	0.0002	5e-05
226113	085AA0DD-C0D4-422D-A070-2F9DBCA8F165	azithro	24months	0.00011	0.00085	0.00865	0.00021	0.00267	0.00019	0.00015	0.00012	0.0177	0.65541	0	0.00352	0.00045	0.00058	9e-05	1e-05	0.0002	7e-05	0.17222	0.0059	0.00177	3e-05	0.00011	0.00013	7e-05	0.00402	0.00049	0.00184	0.00095	0.00281	0.00021	0.01504	0.00065	0.00041	0.00413	3e-05	1e-05	1e-05	0.00021	0.00021	0.00016	2e-05	0.0007	0.00687	4e-05	1e-05
225607	F037E8C8-892E-47E9-A7E3-5E45EB103DD6	azithro	24months	0.00057	0.00657	0.02703	0.00032	0.00775	0.00034	0.00036	1e-05	0.05221	0.256	0	0.00593	0.01036	0.00228	3e-05	0.00053	0.00149	0.00014	0.3217	0.01251	0.00578	0.00039	0.00016	3e-05	0.00012	0.00872	0.00305	0.00371	0.00609	0.00856	0.00067	0.02581	0.00325	0.00184	0.01231	6e-05	5e-05	0.00028	0.00989	0.00039	0.00062	4e-05	0.00366	0.00904	0.0004	5e-05
295985	9A0C57AB-0972-46DE-87A8-314BAF73D5DD	azithro	24months	0	0.00226	0.28732	0.0001	0.00545	3e-05	0	0	0.1898	0.24598	0	0.00135	1e-05	0.00068	2e-05	1e-05	2e-05	0	0.01636	0.01171	0.00055	2e-05	0	0	2e-05	0.00016	0.00032	0.03142	0.00271	0.00084	0	0.02292	0.0008	0.00068	0.05102	0	0	0	6e-05	3e-05	0	0	0.0001	0.07974	2e-05	0
296612	21B231E2-3C44-44DE-B468-5A84959C15B4	azithro	24months	0.00082	0.00476	0.01959	0.00079	0.00468	0.00071	0.0001	8e-05	0.02756	0.68313	0	0.00328	0.0034	0.00206	1e-05	0.0001	0.00123	4e-05	0.08619	0.00642	0.01116	3e-05	6e-05	5e-05	0.00023	0.00339	0.00161	0.00507	0.00497	0.00195	0.0002	0.00643	0.00054	0.00066	0.01061	6e-05	0.00068	1e-05	0.00025	3e-05	0.00072	0.00044	0.00147	0.00944	0.00043	2e-05
296887	66DFA1B6-0237-4540-9218-837654BCCD03	azithro	24months	0.00026	0.00428	0.0195	0.00058	0.00433	0.00025	0	2e-05	0.01965	0.59333	0.00053	0.00765	0.01116	0.00168	2e-05	0.00046	0.00092	9e-05	0.11553	0.00407	0.00639	1e-05	0.00019	8e-05	0.00043	0.00376	0.00314	0.00519	0.0061	0.00138	0.00037	0.00952	0.00045	0.00136	0.01958	0.0007	0.00051	0.00041	0.00021	5e-05	0.00068	0.00019	0.00104	0.01121	2e-05	5e-05
295743	1E3BEB33-BE39-4576-AA1B-73BC1AB76ED4	azithro	24months	0.00043	0.00461	0.00923	0.0002	0.00305	0.00032	0.0001	0.00013	0.09519	0.38938	0	0.00381	0.00245	0.00129	7e-05	0.00033	0.00038	0.0001	0.23244	0.00657	0.00584	7e-05	0.00011	3e-05	2e-05	0.0028	0.00308	0.0027	0.00493	0.00568	0.00026	0.02346	0.00186	0.0013	0.01127	0.0001	4e-05	2e-05	0.00069	0.00017	0.00026	0.00012	0.00196	0.01683	0.00016	6e-05
225222	8ADD94AC-6DA7-4C23-9251-0E36A57EC777	azithro	24months	0.00055	0.00276	0.00796	0.00013	0.00314	0.00013	9e-05	0.00019	0.04374	0.55011	0.00028	0.00374	0.00037	0.00117	0	8e-05	0.00092	0.0001	0.12621	0.00742	0.00265	1e-05	3e-05	4e-05	1e-05	0.00413	0.00096	0.0028	0.00116	0.00315	0.00032	0.01006	0.00055	0.00069	0.03987	0.00019	0	1e-05	0.00022	0.0001	4e-05	0.0002	0.00072	0.00429	0.00031	9e-05
225695	0B661C45-F952-46C0-86FF-E5B1BCC24753	azithro	24months	0.00028	0.00159	0.0273	8e-05	0.00313	0.00038	0.0003	0.0001	0.02922	0.42821	0	0.00395	0.00038	0.00079	5e-05	0.00072	0.00019	7e-05	0.31925	0.00732	0.00156	4e-05	8e-05	5e-05	0	0.00441	0.00163	0.00318	0.00234	0.00408	0.00012	0.02659	0.00092	0.00061	0.00812	2e-05	0	0	0.0004	7e-05	0.00025	4e-05	0.00061	0.00563	3e-05	5e-05
295721	185D0E9A-6C34-4B63-8BED-BF392AB266A5	azithro	24months	3e-05	0.00409	0.03047	0.00101	0.00562	0.00088	1e-05	2e-05	0.03823	0.70173	0.00094	0.00526	0.00754	0.00369	0	0.00117	0.00087	1e-05	0.02288	0.00916	0.01055	0	0.00016	0	0.00031	0.00385	0.00414	0.0017	0.00237	0.00014	0.00045	0.00543	0.00014	0.00062	0.01287	0.00042	0.00081	0.00061	6e-05	0	0.0006	0	0.00139	0.0223	0.00062	0.00034
226168	80D001E6-78C5-488F-9EE4-30A30F9681B8	azithro	24months	0	0.0004	0.17716	1e-05	9e-05	0	0	0	0.10446	0.00264	0	0.0042	2e-05	5e-05	0	0	0	0	0.00919	0.00419	0.00021	0	0	0	0	8e-05	0.00015	0.00435	0.0001	0.00051	0	0.00566	0.00011	4e-05	0.33861	0	0	0	2e-05	0	0	0	4e-05	0.23473	0	0
225981	701D9408-1A8E-47B4-8924-A099A60F4083	azithro	24months	0.00013	0.0076	0.01592	0.00025	0.00149	0.00029	8e-05	1e-05	0.24861	0.08833	5e-05	0.00435	0.00013	0.00245	2e-05	0.00018	0.00019	4e-05	0.12355	0.00399	0.00191	5e-05	2e-05	8e-05	5e-05	0.00164	0.00558	0.03285	0.00071	0.01232	0.00128	0.02281	0.00076	0.00043	0.14104	3e-05	0	6e-05	0.00011	0.00016	0.00071	3e-05	0.00076	0.00635	0	5e-05
220580	B425EE78-000B-4ABD-AF06-9BD22D328DFF	azithro	24months	0.00076	0.00364	0.00813	0.00067	0.00547	0.00017	3e-05	5e-05	0.022	0.67982	0.00023	0.00408	0.00165	0.0027	0.00012	0.00047	0.00102	4e-05	0.10794	0.00202	0.00802	0	4e-05	2e-05	0.00033	0.00433	0.00261	0.0028	0.004	0.00219	0.00013	0.00915	0.0006	0.00035	0.0119	6e-05	0.00037	0.00021	0.00038	3e-05	0.0004	3e-05	0.00067	0.00535	0.00052	3e-05
226190	08E7579E-A1BB-4D6F-81E9-CD0B56EF645E	azithro	24months	0.00022	0.00162	0.00728	0.00025	0.00261	5e-05	9e-05	2e-05	0.01725	0.72721	0.00019	0.00495	3e-05	0.00208	0.00029	0.00026	0.00085	2e-05	0.08201	0.00508	0.00784	0	2e-05	0.0001	0	0.00307	0.00174	0.00241	0.00105	0.00323	0.00034	0.00455	0.00055	0.00014	0.00834	0.00035	0	0	0.00086	0.00021	0.00046	0	0.00055	0.00281	0.00072	0.00043
296513	AAEEA1E8-D212-47DD-AEFD-E23ADC39496B	azithro	24months	8e-05	0.00057	0.57518	6e-05	0.0018	0.00012	7e-05	5e-05	0.02905	0.19575	0	0.00202	1e-05	0.00106	1e-05	3e-05	7e-05	7e-05	0.02375	0.08954	0.00029	0	0	2e-05	0	0.00236	0.00039	0.00104	0.0009	0.00043	8e-05	0.0027	5e-05	5e-05	0.01563	0.00018	0	0	0	0.00016	0.00014	2e-05	0.00013	0.00315	0.0001	0.00013
226696	26AFCAE5-7FEA-4209-B05A-8CEA131D6E0E	azithro	24months	0.00025	0.00372	0.01703	0.00048	0.00395	0.00019	0.00033	0.00028	0.05819	0.29381	0.0001	0.00529	0.00079	0.00165	0.0001	0.00015	0.00047	0.0001	0.3695	0.02526	0.00312	0.00016	0.00026	0.00022	0.00013	0.00537	0.00153	0.00566	0.00305	0.01848	0.0001	0.0295	0.00138	0.00122	0.00778	5e-05	0.00012	3e-05	0.00048	0.00022	0.0003	0.00014	0.00112	0.00521	2e-05	0.00012
226520	C1291B06-D736-4B77-9649-9F872B89FA4E	azithro	24months	0.00059	0.00197	0.00587	0.00018	0.00303	0.00024	4e-05	8e-05	0.04059	0.60192	0.00115	0.00288	0.00032	0.00143	3e-05	2e-05	0.00067	7e-05	0.1291	0.00431	0.00163	0	3e-05	5e-05	1e-05	0.00225	0.00141	0.00408	0.00152	0.00252	0.00019	0.01042	0.00072	0.0004	0.06527	0.0002	0.00012	1e-05	0.00024	7e-05	0.00014	0	0.00078	0.00182	0	4e-05
226091	99D793CC-F7EE-4338-8533-0E5354CD8097	azithro	24months	0.00097	0.00423	0.01108	0.00073	0.00344	0.0006	6e-05	0.00025	0.03032	0.63163	0.00013	0.00363	0.00198	0.00177	3e-05	0.00042	0.00089	5e-05	0.12988	0.00821	0.00625	1e-05	0.00012	4e-05	4e-05	0.00293	0.0029	0.00303	0.00508	0.00217	0.00096	0.01071	0.00116	0.001	0.00834	0.00033	0.00013	0.00016	0.00039	0.00012	0.00063	7e-05	0.00158	0.00575	0.00065	0.00011
225717	1FACC2E0-F27E-4F5D-BF10-7B25ACF9C656	azithro	24months	0.00077	0.0032	0.01435	0.00037	0.00358	0.00025	0.00026	0.00021	0.03507	0.49463	2e-05	0.00446	0.00045	0.00114	7e-05	6e-05	0.0008	0.00028	0.24779	0.00887	0.00276	3e-05	6e-05	7e-05	8e-05	0.00727	0.00172	0.00292	0.00477	0.00349	0.0003	0.01713	0.00107	0.00084	0.00902	7e-05	0.0002	6e-05	0.00058	0.00015	0.00027	6e-05	0.00096	0.0062	8e-05	7e-05
220536	7A2D0B55-DA9D-4666-9E1B-D00CDDC484DD	azithro	24months	2e-05	0.00474	0.15381	0.00038	0.00486	3e-05	6e-05	6e-05	0.05868	0.59975	0.00054	0.00493	0.00052	0.00216	0.00055	0.00048	0.00063	2e-05	0.0135	0.01408	0.00551	2e-05	0.00034	1e-05	0.00027	0.00237	0.00262	0.00409	0.00352	0	0.00068	0.00348	0.00027	0.00097	0.02021	0.00046	0.00028	0.00034	0.00022	0	0.00109	2e-05	0.00147	0.01577	0.00042	0.0004
296524	5DF20C97-2B3A-4A83-AE88-2909A7AFAAF5	azithro	24months	0	5e-05	0.01522	0	0	0	0	0	0.04115	4e-05	0	1e-05	0	2e-05	0	0	0	0	0.00062	1e-05	1e-05	1e-05	0	0	0	0	3e-05	0.0009	0.00376	1e-05	0	0.0032	0	0	0.74393	0	0	1e-05	0	0	0	0	1e-05	0.01323	0	0
295655	E9E674DC-DC0C-4BF9-A4FE-3EF1603590F2	azithro	24months	0.0002	0.01865	0.00739	8e-05	0.00227	0.00059	7e-05	2e-05	0.10769	0.41055	0	0.00211	0.00504	0.00081	0	0	0.00016	0.00018	0.26656	0.00297	0.00638	0.00025	0.0002	2e-05	2e-05	0.00208	0.00252	0.00352	0.00535	0.00694	0.00034	0.0315	0.0038	0.0035	0.00576	0	0.00015	9e-05	0.00141	0.00041	0.00022	1e-05	0.00376	0.00281	9e-05	3e-05
220272	D6F47CBE-38B9-4930-B1CA-0BA64CC18044	azithro	24months	0.00041	0.00494	0.01955	0.00046	0.00606	0.00029	0.00084	0.00037	0.03695	0.33231	0	0.00716	0.00679	0.00146	3e-05	0.00019	0.00087	0.00026	0.3144	0.01453	0.00524	0.00021	0.00028	9e-05	0.00028	0.00881	0.00245	0.00418	0.00812	0.00466	0.00032	0.02696	0.00244	0.00164	0.00952	2e-05	9e-05	0.00011	0.00314	0.00023	0.0004	0.00025	0.00295	0.00606	0.00023	0.00019
226542	0B2A9452-D63E-4C3F-810B-7C978A6DCB57	azithro	24months	2e-05	0.00079	0.00502	3e-05	0.0004	5e-05	0	2e-05	0.0891	0.08068	0	0.00075	4e-05	0.00028	6e-05	2e-05	9e-05	2e-05	0.01841	0.00259	0.0006	0	1e-05	2e-05	1e-05	0.0005	0.00037	0.00598	0.00158	0.00074	0.00016	0.00915	7e-05	9e-05	0.62287	1e-05	4e-05	1e-05	3e-05	0	8e-05	4e-05	8e-05	0.00495	0.00018	4e-05
296810	9EAEA035-743C-4F22-BA3E-4FE0973322E1	azithro	24months	0.00102	0.00431	0.01158	0.00076	0.00385	0.00011	0.0001	5e-05	0.04565	0.57192	0.00011	0.00732	0.00024	0.00181	4e-05	0.0007	0.00075	6e-05	0.16412	0.00771	0.00457	0.00015	5e-05	4e-05	2e-05	0.00488	0.00119	0.00267	0.00264	0.00368	0.00036	0.01757	0.00544	0.00068	0.00912	0.00026	7e-05	2e-05	0.00056	9e-05	0.00029	5e-05	0.00113	0.00358	0.00034	2e-05
225651	7DC373B9-5119-494A-A5C7-2D5C22688DB9	azithro	24months	0.00052	0.00215	0.00912	0.00093	0.00324	0.00023	4e-05	3e-05	0.03523	0.54962	0.00038	0.00439	0.00051	0.0022	0.00028	0.00014	0.00142	0.00021	0.21236	0.00646	0.0034	0.00014	0	3e-05	0.00012	0.00338	0.00199	0.00311	0.00643	0.00308	0.00062	0.01164	0.0015	0.00089	0.01131	0.00041	1e-05	0.00014	0.00023	7e-05	0.00048	0.0001	0.00142	0.00695	0.00042	9e-05
225827	2A64DE10-BA30-4BA2-BBA7-C37EB3405320	azithro	24months	0.00119	0.00314	0.00739	0.00103	0.00199	0.00091	3e-05	5e-05	0.01278	0.75456	0	0.0051	0.00434	0.00028	1e-05	0.00112	0.00079	4e-05	0.08272	0.00276	0.00298	2e-05	2e-05	2e-05	2e-05	0.00364	0.00285	0.00202	0.00166	0.00186	0.00052	0.00656	0.00033	0.00059	0.00888	0	0.00057	0	0.00277	3e-05	0.00034	0	0.0005	0.00416	0.0005	0.00081
296964	16A2F419-4DDA-46B2-8C91-ED763666D710	azithro	24months	0	0.02435	0.04658	2e-05	0.00028	7e-05	0	0	0.11839	0.01405	0	0.00636	0.00022	0.00935	0	0	1e-05	0	0.02175	0.0033	0.00166	0	0	0	2e-05	0.0003	0.01189	0.23279	0.00112	0.0004	0	0.01342	0.00096	0.00021	0.23698	1e-05	0	4e-05	0.00046	3e-05	3e-05	0	0.00023	0.07423	0	0
225497	447FE998-2684-4A60-850B-414C21907246	azithro	24months	0.00038	0.00379	0.02768	0.00032	0.00569	0.00033	4e-05	1e-05	0.02718	0.65768	0.00028	0.00677	8e-05	0.00468	0.00028	0.00045	0.00085	0	0.03817	0.01059	0.00937	2e-05	1e-05	0	0.0007	0.00294	0.00243	0.0032	0.00589	0.00024	0.00099	0.00562	1e-05	0.00154	0.06245	0.00065	0.00028	0.00075	0.00023	1e-05	0.00098	0	0.0022	0.01077	0.00048	0.00025
219469	38D662BD-479B-4EE5-830C-AA03CA2C99D9	azithro	24months	0.00134	0.00275	0.01005	0.00032	0.00454	0.00053	0.0001	0.00011	0.02644	0.69555	5e-05	0.00487	0.0009	0.00206	0.00019	0.00092	0.001	0.00019	0.0647	0.00525	0.00337	0.00033	0	3e-05	0	0.00268	0.00179	0.00374	0.00488	0.00157	0.00024	0.00511	0.00023	0.00035	0.0223	0	0.00077	7e-05	0.00016	3e-05	0.00115	5e-05	0.00031	0.00554	0.00027	0
226773	81414464-B136-4299-A9E6-D0204D7AA8F3	azithro	24months	0.00274	0.00429	0.01624	0.00017	0.00201	0.00053	9e-05	0.0001	0.01366	0.71649	0	0.00356	0.00874	0.00283	0	8e-05	0.00076	4e-05	0.08127	0.00527	0.00346	0.00011	9e-05	2e-05	9e-05	0.00316	0.00124	0.00255	0.00184	0.00126	0.00017	0.00544	0.00088	0.00032	0.00832	0.00023	0.00014	6e-05	0.00031	1e-05	0.00017	1e-05	0.00052	0.00678	0.00045	0.00018
225420	B9EA838B-1201-4FA1-9A1B-B997A84943CB	azithro	24months	0	6e-05	0.07277	2e-05	0.00015	9e-05	0	0	0.01335	0.00067	0	0.00034	0	0.00012	0	2e-05	0	0	0.00044	0.00011	9e-05	0	0	0	0	0	0.0002	0.00125	8e-05	2e-05	0	0.00087	0	0	0.75101	0	0	0	0	1e-05	0	0	6e-05	7e-05	0	4e-05
225816	65665F0B-0099-4B77-836B-DED304B1C87A	azithro	24months	0.00022	0.00079	0.01146	0.00026	0.00112	7e-05	3e-05	3e-05	0.00999	0.2266	0	0.00159	0.00022	0.00011	2e-05	4e-05	8e-05	8e-05	0.17711	0.00507	0.00079	1e-05	6e-05	8e-05	2e-05	0.00177	0.00052	0.00332	0.00088	0.00357	6e-05	0.01277	0.00062	0.00039	0.35988	0	1e-05	3e-05	0.00017	6e-05	5e-05	4e-05	0.00057	0.002	1e-05	1e-05
226564	D77B592B-89F2-44FB-857A-A4B6567B0C3F	azithro	24months	1e-05	0.00016	0.56203	0.00029	0.00097	0.0005	0	0	0.04634	0.24272	0	0.00066	0.00018	0.00019	0.00023	0.00057	0	2e-05	0.00884	0.00414	0.00209	0	0	1e-05	0	0.00143	0.00025	0.00079	0.00017	8e-05	0.00024	0.00246	0	1e-05	0.06235	0.00034	0	0	4e-05	0	0	0	0.00045	0.00445	0.00046	0.00025
226586	1F4CB09F-482B-4B50-9EBD-539E252D2357	azithro	24months	0.0005	0.003	0.01093	0.00046	0.00362	0.00047	0.0001	0.00018	0.0243	0.66198	0	0.00316	0.00492	0.00473	1e-05	0.0001	0.00041	0.00012	0.12095	0.00733	0.00533	0.00013	8e-05	6e-05	2e-05	0.00734	0.00118	0.0032	0.00187	0.00287	0.00035	0.00848	0.00072	0.00076	0.00731	3e-05	5e-05	3e-05	0.00019	0.00015	0.00045	3e-05	0.00078	0.0025	0.00011	2e-05
296601	E14664D4-C14A-459C-AC66-5EF99BB4A57A	azithro	24months	0.00037	0.00603	0.01625	0.00048	0.00445	0.00025	0.00039	0.00015	0.08939	0.24806	0	0.005	0.00363	0.00156	1e-05	0.00011	0.00051	0.00019	0.32191	0.02461	0.00487	9e-05	0.00023	7e-05	0.00011	0.00593	0.00246	0.00312	0.00575	0.01206	0.00041	0.03685	0.00393	0.00261	0.0084	7e-05	4e-05	9e-05	0.00306	0.00039	0.00022	5e-05	0.00389	0.01554	0.00016	2e-05
295809	8C10D2CC-F931-4007-8911-64A9869C3E18	azithro	24months	6e-05	0.00189	0.00816	4e-05	0.00132	0.00019	9e-05	1e-05	0.02138	0.28312	0.00102	0.00214	0.00017	0.00146	1e-05	0.00012	0.00027	0	0.08885	0.00656	0.00198	3e-05	8e-05	1e-05	0.00028	0.00177	0.00084	0.00299	0.00097	0.00127	4e-05	0.0051	0.00053	0.00039	0.31521	0.0002	5e-05	9e-05	9e-05	0.00011	0.00015	0	0.00097	0.00102	0.00011	3e-05
226707	77608899-A9EC-4410-BD0E-2BEB689B48FC	azithro	24months	0	0.00044	0.72411	0	0.00015	0	0	0	0.07248	0.05089	0	0.00042	0.00011	0.00023	0	0	9e-05	0	0.01138	0.00945	0.00033	0	0	4e-05	1e-05	0.00041	0.00023	0.0004	0.00036	0.00021	0	0.03707	0.0006	0.0022	0.02909	0	0	1e-05	6e-05	4e-05	2e-05	0	3e-05	0.01131	3e-05	0
296205	050AA2D2-A58E-4B34-BFCF-19DCCF3875ED	azithro	24months	0.00059	0.0032	0.00743	0.00095	0.00233	0.00052	5e-05	4e-05	0.01324	0.704	0	0.01109	0.00038	0.00119	0.00024	0.00093	0.00103	0.0002	0.0539	0.00416	0.00636	0.00041	4e-05	0	1e-05	0.003	0.00244	0.00265	0.00135	0.00058	0.0005	0.00455	0.00033	0.0008	0.02222	0.00014	0.00071	0	0.00051	6e-05	0.00057	0.00017	0.00082	0.00745	0.00029	0
296425	87C80DBF-4928-447E-AABF-EC41A48B83CB	azithro	24months	0.00016	0.0051	0.00894	0.00025	0.00336	0.00054	2e-05	0.00015	0.02006	0.64728	0.00013	0.00334	0.02026	0.00322	0.00019	0.00036	0.00114	0.00025	0.10382	0.01089	0.00566	0.00042	9e-05	2e-05	0	0.00352	0.00186	0.00276	0.00342	0.0024	0.00085	0.01107	0.00063	0.00062	0.0089	0.00013	0.00121	2e-05	0.00065	4e-05	0.00032	2e-05	0.00114	0.01123	0.00067	2e-05
295611	90A80F84-1DED-448F-94C3-26A2F1CA7D35	azithro	24months	4e-05	0.0068	0.07228	0.00053	0.00472	0.00067	2e-05	0.00024	0.0754	0.5745	0.00078	0.00717	0.00054	0.00344	0	0.00091	0.00095	5e-05	0.04013	0.01933	0.00788	0	0.00016	1e-05	1e-05	0.00478	0.00406	0.01533	0.00408	0.00058	0.00047	0.00516	0.00036	0.00118	0.02551	0.00046	0.00046	0.00025	8e-05	0	0.0008	1e-05	0.00166	0.01942	0.0006	0.00033
225618	B26BCBB5-FF97-480B-88B6-AED99295DEF1	azithro	24months	0.00064	0.00403	0.00531	0.00123	0.00223	0.00051	3e-05	0.00014	0.01792	0.68317	0	0.00286	0.00091	0.00227	2e-05	0.0007	0.00116	0.0002	0.0535	0.00167	0.0067	0.00012	0	0	0.00026	0.00247	0.00177	0.00295	0.00253	0.00133	0.00065	0.0057	0.00026	0.00037	0.01511	0.00031	0.00105	0.00012	0.00014	1e-05	0.00048	2e-05	0.00075	0.02221	0.00019	0
296216	87346AFB-A870-49BD-892E-CCF5DC13E889	azithro	24months	0.00077	0.00364	0.00708	0.00055	0.00219	0.00028	1e-05	0.00025	0.08622	0.65088	8e-05	0.00301	0.00044	0.00156	0.00016	0.00089	0.00063	0.00056	0.03552	0.00369	0.00477	0.00031	0	0	0	0.0019	0.00214	0.00182	0.00173	0.00195	0.00023	0.00523	0.00039	0.0001	0.01017	0.00029	0.00066	6e-05	0.00071	1e-05	0.00022	1e-05	0.0005	0.05778	0.00053	0.00018
227081	E3E57B20-7EBD-491D-8C39-274CC0E20A8B	azithro	24months	0.00121	0.00244	0.00873	0.00028	0.0019	0.00047	9e-05	2e-05	0.03661	0.61296	0	0.00314	0.00019	0.00211	0.00017	0.0001	0.00021	8e-05	0.15103	0.01643	0.00263	1e-05	0.00023	0.00011	2e-05	0.00198	0.00118	0.00186	0.00326	0.00873	0.00023	0.01453	0.00329	0.00047	0.0065	4e-05	4e-05	3e-05	0.00082	0.00017	0.00045	5e-05	0.00146	0.00281	0.00012	2e-05
295677	B7C60540-C517-4687-B804-530196079697	azithro	24months	4e-05	1e-05	0.70567	0	0.00034	1e-05	0	1e-05	0.04148	0.02888	0	0.00103	1e-05	0.0002	0	0	2e-05	0	0.00379	0.03019	0.00011	0	0	1e-05	0	0.00104	0.00047	0.00067	2e-05	3e-05	0	0.00692	0.00025	2e-05	0.10549	0	0	0	0	0	0	3e-05	3e-05	0.02257	0	0
296282	11148672-59DB-4181-8A71-DF23F17C2552	azithro	24months	0	0.00153	0.37777	2e-05	0.00035	7e-05	0	0	0.31725	0.04158	0	0.00097	9e-05	0.00033	0	0	3e-05	0	0.08865	0.01387	0.00049	0	0	0	0	0.00037	0.00109	0.00559	0.00067	0.0025	2e-05	0.03871	0.00065	0.00066	0.02165	1e-05	0	0	7e-05	3e-05	3e-05	1e-05	0.00027	0.05276	2e-05	0
225948	D387654D-2EC0-44F3-8C26-B30768DE8EAA	azithro	24months	0.00042	0.00152	0.01413	0.00073	0.00404	0.00028	0.00033	0.00017	0.0284	0.51544	0	0.00565	0.00616	0.00195	5e-05	0.00015	0.0006	0.00033	0.1786	0.01729	0.00385	5e-05	0.00017	0.0001	3e-05	0.00571	0.00131	0.00224	0.00151	0.01563	0.00046	0.01039	0.00215	0.00046	0.0258	2e-05	9e-05	5e-05	0.01038	0.00046	0.00031	5e-05	0.00101	0.00752	0.0007	1e-05
226729	E34CC558-A368-4BEA-A603-042C4D979A3C	azithro	24months	0.00075	0.00296	0.02312	0.00035	0.00368	0.00053	0.00014	0.0001	0.03017	0.63987	3e-05	0.0036	0.00042	0.00246	0.00012	0.00027	0.00067	3e-05	0.11648	0.0162	0.00435	5e-05	0.00018	3e-05	0.0001	0.00379	0.00225	0.00236	0.00256	0.00225	0.00043	0.0108	0.001	0.00062	0.011	3e-05	6e-05	0.00016	0.00216	7e-05	0.00032	3e-05	0.00143	0.00199	0.00016	5e-05
226344	99E9846C-101E-4BD8-B852-E6F826BC1177	azithro	24months	0.00083	0.00347	0.00982	0.00041	0.00373	0.00042	0.00012	0.0003	0.04743	0.5316	0	0.00314	0.00045	0.00144	2e-05	4e-05	0.00045	0.00017	0.20303	0.01439	0.0033	0.00015	0.00013	4e-05	1e-05	0.00394	0.00155	0.0026	0.00264	0.00568	0.00018	0.01284	0.00124	0.00088	0.01536	0.00019	0.0002	2e-05	0.00048	6e-05	0.0002	6e-05	0.00133	0.00292	0.0003	9e-05
295644	59726DF4-CC5C-4293-BD19-A5F741CB5A71	azithro	24months	0	0.0018	0.16278	0.00023	0.0026	7e-05	0	6e-05	0.16435	0.24569	0.00026	0.00285	0.10722	0.0015	0.00079	0.00053	0.00051	0	0.01023	0.18016	0.00357	1e-05	2e-05	1e-05	6e-05	0.0042	0.00107	0.00116	0.00237	0.00035	0.00073	0.00981	0.0001	0.00027	0.00406	0.00016	0.00036	0.00015	0.00024	1e-05	0.00015	0	0.00045	0.02322	0.00052	9e-05
226784	4E3B14CA-12F7-4B0E-AA3B-99D253DAD0BE	azithro	24months	0.00103	0.00327	0.00798	0.00072	0.00149	0.00012	9e-05	6e-05	0.03035	0.73843	0	0.00331	0.01218	0.00297	5e-05	5e-05	7e-05	5e-05	0.07744	0.00379	0.00301	0	5e-05	8e-05	1e-05	0.00281	0.00184	0.00199	0.00048	0.0015	0.00022	0.00627	0.00021	0.00115	0.00933	1e-05	0.00126	0	0.00082	0	0.00013	3e-05	0.00021	0.00172	5e-05	0
226058	11202205-0E42-422C-860A-64F3C835058E	azithro	24months	0.00049	0.00513	0.03732	0.00084	0.00622	0.0005	0	1e-05	0.0489	0.70499	0.00054	0.00601	0.00068	0.00399	0	0	0.00044	0	0.01815	0.0048	0.01224	0	0.00047	0	0.00046	0.00413	0.00169	0.00322	0.00211	0.00013	5e-05	0.00364	0.00033	0.00158	0.01486	0.00086	0.0011	0	0.00017	0	0.00046	0.00045	0.00123	0.01545	0.00074	0.0002
295996	819D88C7-10B5-4B73-8A73-4AB9D04D0935	azithro	24months	0	3e-05	0.02504	0.00085	0	1e-05	0	0	0.02561	3e-05	0	7e-05	1e-05	1e-05	0	0	0	0	8e-05	0	2e-05	0	0	0	0	0	6e-05	0.15537	0	0	0	0.00034	0	0	0.6785	0	0	0	0	0.00047	0	1e-05	0	0.00045	0	0
296590	236D6C74-0802-4FE7-B7A2-AE3B1E1B5536	azithro	24months	0.00081	0.00356	0.01984	0.00068	0.00511	0.00042	0.00048	0.00017	0.03321	0.34984	2e-05	0.00692	0.00049	0.00103	0.00016	0.00034	0.00116	0.0003	0.32623	0.01428	0.00333	0.00028	0.00042	9e-05	7e-05	0.00765	0.00248	0.00323	0.00433	0.00648	0.0004	0.02059	0.00175	0.0013	0.01784	0.00019	0.0001	0.00014	0.00036	0.00021	0.00052	0.00024	0.00126	0.00734	0.00025	0.00012
220140	E1D8CF9A-4132-479B-8C49-31EE284A55CC	azithro	24months	0.00046	0.0023	0.00679	0.00036	0.00174	0.00033	4e-05	0.0002	0.16704	0.41274	0.00033	0.00239	0.00069	0.00133	0.00011	0.00048	0.00061	5e-05	0.06071	0.00209	0.00449	5e-05	3e-05	5e-05	2e-05	0.00172	0.00144	0.00117	0.00558	0.00156	0.00054	0.00933	0.00047	0.00049	0.01419	5e-05	0.0006	0.00017	0.00028	3e-05	0.0004	1e-05	0.00072	0.12071	0.00028	0
226014	D3249122-B6D5-4495-A557-5D4FFBC5084F	azithro	24months	7e-05	0.00111	0.63548	0.00039	0.00198	0.00017	2e-05	5e-05	0.01508	0.12137	5e-05	0.00239	0.00014	0.00044	0	0.00012	0.00018	8e-05	0.03894	0.07628	0.00191	3e-05	0	5e-05	2e-05	0.0023	0.00087	0.00167	0.00069	0.00084	4e-05	0.00421	0.00015	0.00043	0.02654	1e-05	5e-05	5e-05	0.00011	5e-05	0.00017	2e-05	0.0004	0.00286	0	6e-05
296854	A7915F99-3E89-47E1-9987-0D16B58BC4C7	azithro	24months	0.00083	0.00497	0.01166	0.00039	0.00379	0.00041	0.00016	0.00021	0.02056	0.63376	2e-05	0.00477	0.00034	0.00316	3e-05	0.00029	0.00115	0.00019	0.11769	0.00608	0.00514	0.00023	0.00014	4e-05	8e-05	0.0047	0.0024	0.0047	0.00574	0.00211	0.00075	0.00926	0.00089	0.00096	0.00901	2e-05	8e-05	3e-05	0.00048	5e-05	0.00036	0.0002	0.0016	0.00277	0.00063	1e-05
225739	4F9653B2-86E3-4542-A93D-504679A461AC	azithro	24months	0	0.00173	0.52702	2e-05	2e-05	5e-05	0	0	0.06243	0.03361	0	0.00112	8e-05	0.00028	2e-05	0	2e-05	0	0.01186	0.00354	0.00051	0	0	0	0	0.00012	0.00073	0.00592	0.11571	3e-05	0	0.0082	0.00013	8e-05	0.1142	0	0	2e-05	1e-05	8e-05	6e-05	0	0.00015	0.07469	0	2e-05
225574	EE20DDF1-0A35-478D-9606-C945DF3EEE8C	azithro	24months	6e-05	0.00274	0.01166	9e-05	0.00225	0.00017	0.00032	7e-05	0.04154	0.35999	0	0.00352	0.00045	0.00026	4e-05	3e-05	0.00028	5e-05	0.32794	0.00488	0.00265	1e-05	9e-05	8e-05	7e-05	0.00468	0.00082	0.00483	0.00136	0.00613	0.00011	0.02805	0.00091	0.00092	0.03223	2e-05	0	1e-05	0.00038	0.00032	0.00015	3e-05	0.00056	0.0129	4e-05	2e-05
225662	CD491324-6B7E-4D30-B13E-2CC933CE395D	azithro	24months	0	0.03772	0.06435	3e-05	0.00022	4e-05	1e-05	2e-05	0.11997	0.00165	0	0.00807	7e-05	0.00747	0	0	0	0	0.002	6e-05	0.00106	1e-05	1e-05	0	0	9e-05	0.01412	0.29814	0.00052	6e-05	0	0.00781	0.00016	0.00021	0.20911	0	0	1e-05	0.00038	0.0002	9e-05	0	0.00015	0.0004	0	0
296832	2911F879-C666-4A7F-83FF-EA0E9407D09D	azithro	24months	3e-05	0.00014	0.22261	5e-05	0.00043	0	0	3e-05	0.03641	0.1545	0	0.00061	7e-05	0.00018	0	0	0.00468	0	0.02415	0.03209	0.0003	0	0	4e-05	1e-05	0.00062	0.00021	0.00427	0.00019	0.00109	0	0.00084	8e-05	0	0.37448	0	0	0	3e-05	1e-05	2e-05	0	0.00011	0.00097	2e-05	0
219315	60AF9DDF-81CC-4648-8B72-EF4BC45B800C	azithro	24months	0.00045	0.00462	0.00779	0.00028	0.00221	0.00013	0.00019	2e-05	0.053	0.30312	6e-05	0.00233	0.00644	0.00043	8e-05	7e-05	0.00056	9e-05	0.27322	0.01459	0.00289	9e-05	0.00016	8e-05	4e-05	0.0031	0.00209	0.00199	0.00309	0.00819	0.00012	0.0227	0.00188	0.00124	0.03307	9e-05	1e-05	2e-05	0.00621	8e-05	0.00018	5e-05	0.00125	0.00617	4e-05	4e-05
296447	F60D226F-B8F6-4E7E-8632-C1EE5CF2AB11	placebo	24months	0.0006	0.00736	0.00907	0.0003	0.00399	0.00033	0.00024	0.00012	0.0396	0.44805	0	0.00403	0.00404	0.00187	4e-05	0.00025	0.00087	0.00011	0.21559	0.00653	0.0065	0.00021	0.00012	0.0001	3e-05	0.00654	0.00336	0.00385	0.00548	0.00698	0.00048	0.02819	0.00355	0.00254	0.01261	3e-05	0.0001	0.00015	0.00529	0.00026	0.00058	9e-05	0.00335	0.00607	0.00022	2e-05
220250	D27ADED6-985E-4CD6-96F0-7188AD736995	placebo	24months	0.00059	0.0029	0.01427	0.0004	0.00364	0.00022	0.00036	0.00023	0.04574	0.46355	8e-05	0.00613	0.00147	0.00181	1e-05	0.00029	0.00083	0.00045	0.25157	0.0089	0.00346	7e-05	7e-05	0.00017	3e-05	0.00499	0.00132	0.00244	0.00228	0.0077	0.00015	0.02373	0.00142	0.00244	0.01025	1e-05	0.00019	4e-05	0.00034	0.0003	0.00017	2e-05	0.00155	0.00638	0.00058	8e-05
225915	28F3784A-53DA-4078-9885-613FFE20AC12	placebo	24months	0.00015	0.00458	0.01059	0.00015	0.00946	0.00015	0.0001	4e-05	0.04044	0.2623	0	0.00317	0.00376	0.00078	2e-05	0.00015	0.00017	0.00014	0.38321	0.03227	0.00562	2e-05	2e-05	4e-05	6e-05	0.00337	0.00166	0.03205	0.00413	0.01203	0.00015	0.0362	0.00404	0.00149	0.01418	2e-05	0.00011	5e-05	0.00143	0.00021	0.00032	8e-05	0.00246	0.00261	4e-05	1e-05
226102	570A4410-D842-44AA-AC83-E49689D6DBB3	placebo	24months	9e-05	0.00191	0.00657	0.00033	0.00222	0.00036	5e-05	9e-05	0.13759	0.42791	2e-05	0.00325	0.00076	0.00045	8e-05	0.00033	0.00049	9e-05	0.10819	0.00427	0.00262	6e-05	7e-05	5e-05	2e-05	0.00473	0.0015	0.01816	0.0018	0.00162	0.00014	0.01501	0.00105	0.00044	0.03034	8e-05	0.00017	6e-05	0.0003	0.00016	0.00042	7e-05	0.00091	0.04486	0.00019	0
220294	8ABB8D73-E08D-4166-910B-29D4BB92CFE8	placebo	24months	0.00044	0.00337	0.02281	0.00019	0.00341	0.00038	0.00014	0.00043	0.06718	0.39985	0	0.00456	0.0009	0.00088	2e-05	0	0.00017	0.00011	0.25246	0.01337	0.00204	2e-05	0.00032	0.0001	3e-05	0.00439	0.0009	0.00207	0.00174	0.00737	0.00012	0.02688	0.00128	0.00089	0.02665	3e-05	0	2e-05	0.00059	0.00016	0.0001	7e-05	0.00211	0.02493	8e-05	0.00017
225772	B061F998-4D39-4C1E-BD9F-AF223E069F90	placebo	24months	0.00011	0.00484	0.0321	0.00022	0.00262	9e-05	0.0002	0.00015	0.07534	0.12789	0	0.00368	0.00093	0.00065	6e-05	1e-05	0.00028	0.00014	0.45947	0.06238	0.00354	5e-05	8e-05	4e-05	4e-05	0.00373	0.00232	0.00306	0.00302	0.03013	0.00036	0.04725	0.00284	0.00161	0.00714	5e-05	9e-05	8e-05	0.00131	0.00019	0.00027	4e-05	0.00194	0.00434	3e-05	8e-05
220525	3EF02232-8D43-435B-974D-C7C8307BC432	placebo	24months	0.00067	0.00292	0.00961	0.00036	0.00284	0.00031	7e-05	0.00024	0.02236	0.69076	0	0.00428	0.00026	0.00117	8e-05	0.00061	0.00054	0.00011	0.08605	0.00734	0.00251	0.00076	6e-05	1e-05	6e-05	0.00269	0.00201	0.00223	0.00306	0.00152	7e-05	0.00681	0.00064	0.00034	0.01425	0.00029	0.00012	4e-05	0.00073	2e-05	0.00051	3e-05	0.00043	0.00372	0.00047	0
226718	51A23057-A5D6-4B20-9B3E-2FE78F956633	placebo	24months	0.00028	0.00335	0.02336	0.00051	0.00563	0.00051	3e-05	0.00014	0.0406	0.58088	0.00025	0.00335	0.00052	0.00176	2e-05	2e-05	0.00083	0.0001	0.1395	0.01099	0.00525	0	0.00014	4e-05	1e-05	0.00501	0.0014	0.00268	0.00187	0.00347	0.00043	0.01416	0.00058	0.00045	0.01044	7e-05	0.00021	4e-05	0.00083	0.00032	0.00029	0	0.00211	0.01843	0.00042	5e-05
226608	3DDE31DC-C4EA-4850-9722-8A3772BDCA04	placebo	24months	0.00053	0.00336	0.00884	0.00078	0.00398	0.00037	8e-05	0.00012	0.08066	0.56379	0.0002	0.0039	0.00616	0.00085	2e-05	0	0.00048	0.00011	0.14147	0.00635	0.00465	2e-05	4e-05	0.00012	7e-05	0.00293	0.00186	0.00239	0.00218	0.00391	0.00014	0.00872	0.00055	0.00055	0.0084	1e-05	0.00026	0	0.00068	3e-05	0.00014	2e-05	0.00132	0.03251	0.00109	9e-05
225750	B157F0FC-7765-45FA-8E9E-2E90D74FE824	placebo	24months	2e-05	0.00023	0.41465	2e-05	0.00075	2e-05	0.00039	1e-05	0.01437	0.37536	0	0.00083	0	0.0005	0	6e-05	1e-05	0.00026	0.01899	0.11241	0.00027	3e-05	0	0	0	0.00429	0.00015	0.00071	0.00012	2e-05	0.00011	0.00139	3e-05	4e-05	0.02502	0	1e-05	1e-05	4e-05	0	0	2e-05	4e-05	0.00207	5e-05	0
219359	863C422E-2D27-4BC4-87C8-8CE2F6C30814	placebo	24months	0.00134	0.00377	0.026	0.00031	0.00414	0.00023	1e-05	1e-05	0.0487	0.65083	0.00075	0.00565	0.01799	0.00562	1e-05	0.00054	0.00072	0.00026	0.06224	0.00284	0.0079	0	0	0	0.00014	0.00283	0.00407	0.00373	0.00146	0.00245	3e-05	0.00496	0.00038	0.00162	0.01251	0.0003	0.00011	0	0.00048	8e-05	0.00052	6e-05	0.00112	0.00858	0.00108	0.00039
225354	D63E6AF2-7071-4FDE-B222-8500D550F399	placebo	24months	0	2e-05	0.24644	1e-05	5e-05	0	0	0	0.00961	0.06605	0	0.00018	0	0.00013	0	0	0	0	0.00919	0.01418	5e-05	0	0	0	0	0.00032	3e-05	0.00124	0.00026	0	0	0.00084	4e-05	1e-05	0.60481	0	0	0	0	2e-05	1e-05	0	4e-05	0.00148	0	0
226355	051E1DB4-9AB2-4AA8-ACC1-1D18BFA73141	placebo	24months	0.00048	0.00642	0.01817	0.0008	0.00228	0.00016	0	9e-05	0.1081	0.46439	0	0.00298	0.0006	0.00128	0.00018	0.00027	0.00098	0.00019	0.21678	0.01776	0.00446	9e-05	4e-05	1e-05	0	0.00243	0.00188	0.00441	0.00534	0.00556	0.0003	0.02012	0.00128	0.00108	0.00741	0.00023	0.00043	9e-05	0.00066	4e-05	0.00048	0.00014	0.00048	0.01499	0.00041	0.00011
225332	8BD41B09-6D2F-4182-9867-FC1BCE2B551B	placebo	24months	0.00126	0.00419	0.01229	0.00036	0.00479	0.00091	3e-05	0.00017	0.02254	0.52408	0	0.00532	0.0066	0.00196	9e-05	0.00039	0.00067	0.00016	0.16492	0.00954	0.00528	0.00012	0.00015	8e-05	5e-05	0.00481	0.00241	0.00349	0.00333	0.00169	0.00021	0.01385	0.00125	0.0007	0.0288	0.00022	0.00014	3e-05	0.00046	3e-05	0.00041	0.00014	0.00162	0.01778	0.00027	9e-05
225849	41803E15-2EE1-4129-872F-D55073F3D01F	placebo	24months	0.00044	0.00473	0.01742	0.00034	0.00456	0.00052	9e-05	1e-05	0.04088	0.58896	0.00018	0.00482	0.00058	0.00195	0.00022	0.00031	0.00109	0.0002	0.16066	0.00593	0.00893	3e-05	8e-05	9e-05	0.00053	0.00398	0.00142	0.00193	0.00092	0.00215	0.00019	0.00849	0.00054	0.00033	0.0125	0	0.00071	4e-05	0.00064	5e-05	0.00059	0	0.00146	0.00706	0.00065	0.00027
197425	30837188-97DE-4018-8BD2-5FC353ADD5D5	placebo	24months	0.00105	0.00409	0.00716	0.0003	0.00189	4e-05	3e-05	0	0.05324	0.75011	0	0.00382	0.00523	0.00079	0.00017	0.00022	0.00066	5e-05	0.04358	0.00554	0.00331	0	0	1e-05	1e-05	0.00188	0.00197	0.00305	0.00245	0.00073	0.00039	0.00479	0.00019	0.00042	0.00673	0.0003	0.0006	0	0.00088	0.00012	3e-05	0.00028	0.00109	0.00229	0.00026	0
225453	1990DB8A-9621-49E4-A6B4-58327DD7DA1C	placebo	24months	0.00236	0.0035	0.01115	0.00046	0.00149	0.00027	7e-05	2e-05	0.03505	0.54274	0	0.00315	0.00375	0.00043	1e-05	0.00086	0.00061	0.00025	0.20594	0.02521	0.0022	2e-05	3e-05	4e-05	3e-05	0.00195	0.0023	0.00284	0.00256	0.00419	0.0006	0.01685	0.00199	0.00224	0.01387	0.00017	0.00026	8e-05	0.00033	6e-05	0.00015	6e-05	0.0007	0.0027	3e-05	4e-05
220382	783F196B-2E2D-42D6-BAEE-5DDA96D60A4A	placebo	24months	0.0002	0.00564	0.03656	0.00041	0.00475	0.00053	3e-05	7e-05	0.02623	0.71548	0.00066	0.0076	0.00026	0.00386	0	0.00081	0.00069	0.00045	0.03255	0.01023	0.00745	0.00011	1e-05	2e-05	0.00039	0.00341	0.00258	0.0039	0.00165	0.00063	0.00087	0.00423	0.00013	0.0007	0.01624	0.00043	0.00042	0.00124	5e-05	0	0.00029	5e-05	0.00122	0.00359	0.0007	5e-05
226223	3B9F30C7-3AEF-4349-9E9C-D93D46F3D236	placebo	24months	0.00043	0.0025	0.0159	0.00023	0.00342	0.00023	0.00025	9e-05	0.07891	0.2939	1e-05	0.00579	0.00277	0.00139	2e-05	7e-05	0.00045	0.00021	0.25749	0.01772	0.00365	0.00011	6e-05	0.00017	0.0001	0.01139	0.00381	0.00406	0.00213	0.00675	0.00039	0.02751	0.00136	0.00102	0.02291	3e-05	0.0001	6e-05	0.00049	0.00017	0.00027	4e-05	0.00135	0.03974	5e-05	7e-05
197337	AEF394A4-45A9-4804-AC5B-EE027067589B	placebo	24months	5e-05	0.0013	0.43598	0.00045	0.00254	0.00024	4e-05	0	0.05071	0.25528	2e-05	0.00294	7e-05	0.00115	0	2e-05	0	0.00024	0.01908	0.14225	0.0006	0	0	0	0	0.00305	0.00038	0.0008	0.00031	0.00047	0.0001	0.00491	0.00015	0.00012	0.01771	0.00053	0.0001	0	0.00042	2e-05	0.00014	3e-05	0.00047	0.00196	9e-05	0
226806	D2EED0A4-858B-4AC7-973F-86B3E08D701B	placebo	24months	0.00062	0.00407	0.01046	0.00033	0.00388	0.00019	7e-05	0.00011	0.06849	0.51765	0.00019	0.00497	0.00155	0.00066	2e-05	4e-05	0.00155	3e-05	0.14602	0.0091	0.00786	8e-05	4e-05	2e-05	0.00016	0.00412	0.00196	0.00353	0.00195	0.00433	0.00015	0.01445	0.00136	0.00118	0.01425	7e-05	0.00031	4e-05	0.00054	3e-05	0.00074	5e-05	0.0012	0.0048	0.00039	0.00014
296271	3D32D598-A674-4843-A5E6-08734B3FF059	placebo	24months	0.00101	0.00335	0.00849	0.00073	0.0041	0.00018	2e-05	0.00073	0.01356	0.68096	0	0.00366	0.01509	0.00177	0.00037	0.00064	0.00128	0.00035	0.0879	0.00514	0.004	8e-05	2e-05	0	0.0002	0.00298	0.00228	0.00599	0.01533	0.00094	0.00124	0.00791	0.00042	0.00035	0.00882	0.00012	0.00086	0.0003	0.00025	0.00013	0.00042	0.0002	0.00109	0.00377	0.0012	1e-05
217181	F78F8536-5C16-48A0-B48A-BC80FF8A8B8E	placebo	24months	0.00016	0.00588	0.01791	0.00059	0.00594	0.00042	3e-05	1e-05	0.03484	0.617	0.00053	0.00506	0.00015	0.00353	3e-05	0.00064	0.00073	0.00012	0.1257	0.004	0.00757	0.00024	3e-05	4e-05	0.00013	0.00425	0.00426	0.00445	0.00259	0.00184	0.00041	0.00892	0.00044	0.00173	0.01557	1e-05	0.00055	2e-05	0.00025	4e-05	0.00043	1e-05	0.00169	0.00411	0.00049	0.00042
220569	4093F364-A8CB-49CB-AF30-0970BD36C278	placebo	24months	0.00021	0.00434	0.01209	0.00046	0.00356	0.00044	0.00015	9e-05	0.04116	0.52306	0	0.00477	0.00585	0.00127	0.00052	4e-05	0.00062	0.00011	0.16988	0.01566	0.00386	3e-05	0.00012	9e-05	3e-05	0.00463	0.00219	0.00265	0.00278	0.00599	0.00024	0.01569	0.001	0.00133	0.02209	7e-05	0.00035	0	0.00037	0.00023	0.001	6e-05	0.00124	0.00831	0.0004	1e-05
197293	2D17B4F5-01DF-42F5-8AFC-B130E77B9439	placebo	24months	0.00031	0.00322	0.01165	0.00018	0.00396	0.00023	0.00015	0.00011	0.09308	0.43041	0.00013	0.0042	0.00083	0.00163	5e-05	0.00029	0.00034	5e-05	0.19354	0.01149	0.00278	2e-05	0.00011	6e-05	1e-05	0.02382	0.0019	0.00333	0.00175	0.00449	0.00013	0.01833	0.0013	0.0007	0.02907	0	9e-05	0.00019	0.00064	0.00013	0.00015	2e-05	0.00126	0.00595	0.00039	3e-05
218809	AA308D1A-4F97-4022-8102-4B876E782FEE	placebo	24months	1e-05	0.00139	0.07717	1e-05	0.00024	3e-05	0	0	0.38823	0.02997	0	0.00535	0.00393	0.00029	0	0	3e-05	0	0.03564	0.00589	0.00044	6e-05	2e-05	1e-05	2e-05	0.00025	0.00116	0.0054	0.0077	0.00032	0.00011	0.01698	0.0003	0.00016	0.01973	2e-05	0	0	0.00022	0.00029	0	0	0.00019	0.25114	0	1e-05
225860	5EE2FE1D-20A1-4C25-9D89-0D27FD2B57C9	placebo	24months	0.00087	0.00358	0.01219	0.00052	0.00346	0.00033	0.00028	0.00012	0.12041	0.32531	0	0.00385	0.00071	0.00094	0.00012	5e-05	0.00033	0.00014	0.30532	0.00748	0.00312	0.00013	0.00018	3e-05	1e-05	0.0044	0.00209	0.01028	0.00726	0.0058	0.00015	0.03184	0.00231	0.00113	0.01048	0.00014	9e-05	0.00011	0.00077	0.00011	0.00031	5e-05	0.0019	0.01028	9e-05	3e-05
219007	D8460177-320D-4D7E-BB9D-61D070FA7820	placebo	24months	3e-05	0.00215	0.29834	0.00012	0.00282	0.00052	0	2e-05	0.02358	0.307	0.00027	0.00218	0.00016	0.00156	0.00028	0	0.00041	3e-05	0.03934	0.01432	0.00533	0	0.0001	1e-05	0.00011	0.00216	0.0013	0.00164	0.00187	0.0001	0.00019	0.0022	8e-05	0.00038	0.12679	0.00016	0.00027	0.00015	3e-05	2e-05	0.0004	0.00022	0.00129	0.01737	0.00024	0.00018
225343	2DE6BB03-B62D-4E94-B9A7-D45B6C38971F	placebo	24months	0.00056	0.00094	0.03973	0.0007	0.00666	0.00026	7e-05	0.00043	0.01974	0.50225	0	0.00834	0.00013	0.00138	0	1e-05	0.0002	0.00017	0.2067	0.01831	0.00194	2e-05	0	0.00038	0.00049	0.0115	0.00041	0.00088	0.00368	0.00358	0.0002	0.01452	0.00055	0.00032	0.00436	0	0	0	0.00019	7e-05	3e-05	0.00015	0.00025	0.01824	0.00036	2e-05
226751	8670B002-D80A-400A-9D5C-99A4D6D8B46F	placebo	24months	9e-05	0.0029	0.14221	3e-05	0.00264	0.00011	2e-05	2e-05	0.33797	0.29378	0.00073	0.00397	0.00019	0.00095	0.00037	0.0007	0.00014	9e-05	0.05033	0.01534	0.0034	3e-05	1e-05	0	0.00022	0.0007	0.00117	0.00698	0.01519	0.0011	2e-05	0.02431	0.00042	0.00023	0.02248	0.00038	5e-05	0.0002	3e-05	0	0.00015	3e-05	0.0006	0.01251	0.00049	0
225211	3E19853D-C121-4F3D-ABDA-C6526BB7EA8F	placebo	24months	0.00036	0.00396	0.01441	0.00031	0.00342	0.00069	0.00017	0.00019	0.05635	0.16247	0	0.00425	0.00074	0.00098	6e-05	0.00025	0.00028	0.0001	0.48338	0.01705	0.00372	6e-05	0.00017	0.00023	0.00014	0.00469	0.00155	0.00335	0.00303	0.0202	0.00066	0.04022	0.00191	0.0014	0.00953	2e-05	0.00026	8e-05	0.00312	0.00012	0.00027	1e-05	0.00175	0.0055	0.00025	9e-05
219403	97BAD471-F32D-4D1E-A998-52B337B7AB23	placebo	24months	3e-05	0.00054	0.02294	0	0.00036	1e-05	0	0	0.00765	0.72686	0	0.00087	2e-05	0.00036	4e-05	2e-05	2e-05	2e-05	0.05947	0.00241	0.00035	0	0	0	0	0.00098	0.00011	0.00046	0.00207	0.00028	0.00011	0.00378	0.00157	0.00088	0.00143	0	1e-05	1e-05	0.00013	6e-05	0	1e-05	8e-05	0.12835	0	1e-05
218974	6851FF8A-EE70-433A-A429-68654A722CE2	placebo	24months	0.0006	0.00398	0.01604	0.00015	0.00474	0.00043	0.0002	8e-05	0.03847	0.44329	0.00069	0.00494	0.00065	0.00258	0	0.00049	0.00076	0.00025	0.23881	0.01508	0.00602	0.00014	0.0004	7e-05	0.0004	0.00471	0.00223	0.00324	0.00224	0.00457	0.00036	0.02296	0.0011	0.00112	0.03042	0.00042	0.00044	0.00016	0.00042	5e-05	0.00055	4e-05	0.00244	0.00625	0.00018	0.00021
296414	B11CF1F3-0022-45CA-B868-49A15CBCB55B	placebo	24months	0.00055	0.00616	0.00598	0.00056	0.00302	0.00043	4e-05	0.0006	0.03383	0.58406	1e-05	0.003	0.00514	0.00181	1e-05	0.00016	0.00049	0.00019	0.14623	0.0034	0.00613	0.00025	6e-05	1e-05	0.00016	0.00349	0.00391	0.00362	0.00579	0.00338	0.00056	0.01308	0.00198	0.00127	0.01118	0.00011	0.00029	0.00012	0.00051	0.00025	0.00049	3e-05	0.00251	0.00291	0.00045	4e-05
220459	52CB2DD0-905B-4A8D-99DA-77A626D9BE5B	placebo	24months	0.00022	0.0019	0.01335	8e-05	0.00117	5e-05	2e-05	1e-05	0.21529	0.33377	0.00037	0.00732	0.00061	0.00072	0	0.00089	0.00016	5e-05	0.06202	0.00483	0.00704	1e-05	0	0.00013	1e-05	0.00152	0.00038	0.00177	0.00309	0.00233	0.00033	0.01323	0.00052	0.00023	0.00825	0	1e-05	1e-05	0.00037	0.00031	6e-05	0	0.00044	0.22881	0.00017	0.00037
226597	0A83750C-FB4B-4209-9F3B-C5D2A66CB2C4	placebo	24months	0	0.00033	0.0141	0	0.00011	0	0	0	0.01181	0.00273	0	7e-05	0	3e-05	0	0	1e-05	0	0.00022	5e-05	8e-05	0	0	0	0	9e-05	0.08767	0.1	0.00019	0.00011	0	1e-05	1e-05	2e-05	0.42444	0	0	0	0	0	0	0	1e-05	0.00015	0	0
217555	88343F45-17B8-432B-93D4-727FF84D83DD	placebo	24months	0.00052	0.00653	0.02173	0.00037	0.00739	0.0004	0.00071	0.0004	0.04797	0.16637	0	0.007	0.00605	0.00206	6e-05	0.00023	0.00079	0.00016	0.35026	0.01198	0.00644	0.00022	0.00019	0.0001	0.00021	0.01181	0.00256	0.00476	0.00631	0.0062	0.0003	0.02982	0.00435	0.00211	0.01199	8e-05	0.00022	7e-05	0.02271	0.00052	0.00032	6e-05	0.00474	0.03744	5e-05	9e-05
296931	1444FFDD-8AE2-422B-A3A9-4526BEC0D11E	placebo	24months	0.00052	0.00344	0.00717	0.00101	0.00463	0.00089	4e-05	0.00011	0.03012	0.59007	2e-05	0.00318	0.00026	0.00742	6e-05	7e-05	0.0014	0.00013	0.16953	0.00566	0.0024	0.0002	1e-05	7e-05	0	0.0177	0.00151	0.00383	0.00109	0.002	0.00032	0.0077	0.00065	0.00022	0.03123	0.00029	0.00025	0	0.00023	7e-05	0.00023	6e-05	0.00059	0.00261	0.00037	6e-05
226179	35658F9C-42E1-4890-B604-EC0A559F6585	placebo	24months	0	0.02335	0.18603	0	0.00058	1e-05	0	0	0.14553	0.00614	0	0.01989	0.00032	0.00548	0	0	0.00199	0	0.02808	0.00073	0.00216	0	0	2e-05	1e-05	0.00052	0.00792	0.21702	0.00592	0.00067	0	0.01198	0.00015	0.00046	0.06901	0	1e-05	0	0.00052	3e-05	8e-05	0	0.00019	0.12141	0	0
296799	554E9B86-DBE7-4C94-9D9B-C8C4D0138AB8	placebo	24months	0.00029	0.00243	0.01133	0.00025	0.00335	0.00022	0.00019	6e-05	0.04093	0.45148	0	0.00563	0.00037	0.00107	5e-05	0.00019	0.00051	0.00033	0.1715	0.01267	0.00381	9e-05	0.0001	2e-05	0.00012	0.01367	0.00141	0.00185	0.0022	0.00566	0.00061	0.01424	0.00115	0.00064	0.07984	3e-05	0.00016	2e-05	0.00114	0.00014	0.00012	2e-05	0.00083	0.02956	0.00024	5e-05
225299	E69A8A88-138F-455F-A1DE-E70153E90944	placebo	24months	0.00031	0.00355	0.04779	0.00031	0.00539	0.00054	0	0	0.03016	0.71693	0.00039	0.00644	0.00074	0.00358	0.0001	0.00076	0.00023	0.00031	0.04431	0.00937	0.00782	0	0.00028	0.00047	0.00059	0.00418	0.00223	0.0023	0.00105	0.00078	0.00063	0.00512	0.00036	0.00165	0.01038	0.00018	0.00036	0.00052	1e-05	0	0.00085	6e-05	0.00205	0.00187	0.00032	0.00046
226333	197F7922-805E-4700-90DB-915181507636	placebo	24months	0.00036	0.00164	0.00685	0.00048	0.00131	0.00014	3e-05	7e-05	0.23225	0.16549	0	0.00291	0.00018	0.00079	0	0.00018	0.00024	0	0.10229	0.00296	0.00239	4e-05	0.0001	1e-05	1e-05	0.00189	0.00102	0.00146	0.00118	0.0059	0.0001	0.02186	0.00048	0.00051	0.00484	0.00017	0	0.00014	0.00021	7e-05	0.00016	2e-05	0.00064	0.38249	7e-05	2e-05
225706	54B3BDAE-DD21-40AE-9DC7-CAFAB0E4A8B3	placebo	24months	3e-05	0.00213	0.44274	0.00042	0.00256	0.00048	0	3e-05	0.09592	0.30499	0.00026	0.00474	0.00085	0.00051	0	0.00034	0.00029	0	0.02219	0.01639	0.00194	0	0.00017	0	6e-05	0.00247	0.00128	0.00111	0.00436	0.00276	2e-05	0.00428	0.00019	0.0003	0.01899	0	6e-05	1e-05	0.00055	3e-05	0.00041	1e-05	0.00067	0.01847	0.00012	0.00012
225596	4EBFB69B-4F3E-4F74-85F4-95EAC3E3886B	placebo	24months	0.0005	0.00368	0.00901	0.0002	0.0031	0.00028	7e-05	8e-05	0.03903	0.43282	0	0.00342	0.00268	0.00108	2e-05	0.00027	0.00075	0.00027	0.16224	0.00984	0.0072	0.00021	8e-05	7e-05	2e-05	0.00314	0.00198	0.06452	0.00181	0.00413	0.0003	0.0155	0.00084	0.00073	0.08413	0.00022	9e-05	9e-05	0.00062	0.0001	0.00017	3e-05	0.00099	0.00269	0.00028	2e-05
226432	E56A8541-476B-44B3-9678-6EF2EF2366AA	placebo	24months	0.0009	0.00501	0.01317	0.00025	0.00365	0.00052	0.00033	8e-05	0.15663	0.28956	0	0.0037	0.01018	0.00099	9e-05	0.00023	0.00057	8e-05	0.21011	0.01447	0.00563	0.00012	6e-05	5e-05	8e-05	0.00614	0.00279	0.00766	0.00328	0.00474	0.00018	0.02175	0.00257	0.00135	0.01376	4e-05	0.00029	6e-05	0.00166	0.00019	0.00028	4e-05	0.00262	0.03205	0.00015	1e-05
225871	DA985867-095C-4F56-BB4A-B9E57C77C717	placebo	24months	0	0.00647	0.31312	0	5e-05	1e-05	0	0	0.40636	0.00755	0	0.00376	4e-05	0.00108	0	3e-05	4e-05	0	0.00466	0.00145	0.00052	0	0	2e-05	0	8e-05	0.00304	0.04418	0.0005	7e-05	0	0.05052	0.00051	0.00031	0.01965	0	0	2e-05	4e-05	1e-05	0	0	4e-05	0.08933	0	0
226421	C149D67B-C986-4DC1-9AB5-31CE9E585E2E	placebo	24months	4e-05	0.00059	0.44361	8e-05	0.00038	1e-05	0	1e-05	0.03209	0.07785	0	0.00046	0.00011	0.0002	2e-05	5e-05	8e-05	6e-05	0.03461	0.01095	0.00058	3e-05	0	0	0	0.00043	0.00025	0.00304	0.0024	0.00138	0	0.00317	0.00022	0.00012	0.32623	1e-05	0	4e-05	0.00016	1e-05	5e-05	2e-05	0.00027	0.0024	3e-05	0
226201	FE859979-8ACE-4BB9-BF46-D3E1D78E6CEC	placebo	24months	4e-05	8e-05	0.33364	2e-05	0.00023	4e-05	0	0	0.03005	0.03764	0	0.00115	2e-05	0.0004	0	0	2e-05	1e-05	0.01765	0.00933	0.00025	2e-05	2e-05	0	0	0.00043	0.00013	0.00207	0.0002	0.00052	0	0.00932	0.00017	4e-05	0.35837	1e-05	0	0	4e-05	0	0	1e-05	9e-05	0.02397	6e-05	0
296920	84997FE3-D265-4FD7-BD82-38FEA8AA8F0D	placebo	24months	0.00018	0.00216	0.00775	0.00029	0.00213	0.00051	9e-05	4e-05	0.15705	0.47929	0.00013	0.00246	0.00077	0.0019	7e-05	0.00027	0.00087	4e-05	0.17872	0.00797	0.00358	0	5e-05	2e-05	0.00015	0.00264	0.00098	0.00196	0.00158	0.00324	0.00017	0.01573	0.00081	0.00099	0.01289	0.00018	0.0003	0.00081	0.00026	2e-05	0.00061	2e-05	0.00144	0.01062	0.00023	9e-05
225376	5DA84373-6DC0-42B4-AC1F-27791FC8E1CD	placebo	24months	0.00054	0.00412	0.01976	0.00056	0.00445	0.00043	1e-05	2e-05	0.02626	0.58168	0.00108	0.00757	6e-05	0.00211	3e-05	0.00063	0.00151	4e-05	0.08177	0.01427	0.00694	2e-05	3e-05	0.0001	0.00022	0.00409	0.0018	0.0028	0.00341	0.0015	0.00035	0.00883	0.00028	0.00031	0.033	0.00102	0.00065	0.00014	0.00013	1e-05	0.00031	5e-05	0.00137	0.01516	0.00026	0.00021
226454	30A764FE-6E2A-4CCB-B3B8-51E81CC9F75C	placebo	24months	0.00073	0.00522	0.00705	0.00077	0.00296	0.00036	0	1e-05	0.01356	0.78282	0	0.00514	5e-05	0.00294	0.0002	0.00076	0.00093	0.00026	0.03223	0.0022	0.00646	0.00037	0.00011	0	1e-05	0.00398	0.00268	0.00338	0.00207	0.00039	0.00071	0.00478	0.00084	0.0005	0.00922	0.0002	0.00044	0.00047	0.00137	8e-05	0.0007	6e-05	0.00143	0.00209	0.00064	0
226465	11A3D696-ECEC-4409-81D5-E33D9FE6FCA8	placebo	24months	6e-05	0.00539	0.0283	0.00062	0.00721	0.00081	4e-05	4e-05	0.03303	0.6613	0.0009	0.00594	0.01976	0.00234	0.00011	0.00047	0.00279	4e-05	0.06925	0.00556	0.00818	1e-05	0.00049	3e-05	0.0005	0.00511	0.00269	0.00455	0.00667	0.0016	0.00049	0.00562	0.00038	0.00156	0.01139	0.00061	0	0.00094	0.0002	0	0.00091	0.00043	0.00157	0.00392	0.00082	0.00034
226300	7420D7AB-F7E0-42B6-A071-E510B1523744	placebo	24months	4e-05	0.00184	0.00384	4e-05	0.00078	4e-05	4e-05	5e-05	0.39293	0.04493	0	0.00123	0.0004	0.00032	2e-05	2e-05	0.00015	0	0.28343	0.00498	0.00126	3e-05	5e-05	1e-05	2e-05	0.00141	0.00099	0.00169	0.00126	0.00523	6e-05	0.03882	0.0015	0.00115	0.02139	1e-05	0	0	0.00029	0.00012	0.00012	6e-05	0.00071	0.13022	0.00016	1e-05
295732	A302B425-C208-4A1C-94BA-57139A7657B7	placebo	24months	1e-05	0.00927	0.37713	0	0.00021	0	0	1e-05	0.0517	0.09228	1e-05	0.00291	7e-05	0.0026	1e-05	0	1e-05	1e-05	0.01372	0.00221	0.00068	0	0	0	1e-05	0.00034	0.01068	0.07315	0.00025	2e-05	0	0.00272	0.00012	5e-05	0.29602	0	2e-05	1e-05	4e-05	2e-05	4e-05	0	0.0001	0.00505	0	0
296942	02D11F1D-3AD2-4D65-8DEE-7DD90E150C11	placebo	24months	0.00011	0.00208	0.10579	5e-05	0.00175	0.00028	0.00018	0.00174	0.0234	0.47662	0	0.0055	0.00141	0.00028	3e-05	0	0.00021	0.00015	0.19792	0.01155	0.0031	2e-05	3e-05	3e-05	3e-05	0.0097	0.00105	0.00167	0.00074	0.00263	0.00029	0.01269	0.00041	0.00033	0.03911	3e-05	0	3e-05	0.00026	3e-05	0.00149	0.0001	0.0003	0.00255	0.00021	0
226036	6891B2F8-FCA5-4D77-A73D-FDDCC139C91E	placebo	24months	0.00132	0.00531	0.0061	0.00093	0.0025	0.00105	0	0.00015	0.05532	0.69237	0	0.00444	0.0169	0.00208	0.00013	0.0005	0.00096	2e-05	0.05191	0.00253	0.00395	0.00023	2e-05	1e-05	1e-05	0.0025	0.00864	0.00409	0.00205	0.00209	0.00052	0.00653	0.00047	0.00036	0.00944	0.00011	0.00087	4e-05	0.00059	0.00034	0.00028	8e-05	0.00115	0.00882	0.00082	3e-05
225673	B455816C-2E2C-489F-94DE-25E79177C518	placebo	24months	0.00135	0.00373	0.00847	8e-05	0.00586	0.00018	7e-05	4e-05	0.04547	0.6693	0.00043	0.00527	0.00813	0.00333	0.00014	0.00034	0.00036	0.00013	0.09778	0.01635	0.00301	3e-05	0.0001	0.00017	1e-05	0.00198	0.00206	0.00254	0.00203	0.01163	0.00025	0.01072	0.00068	0.00092	0.00442	6e-05	3e-05	6e-05	0.00048	0.00014	0.00056	4e-05	0.00114	0.00177	0.00082	0
225387	15182F41-EC81-4649-8658-0C0D2C2BB0D3	placebo	24months	0.00108	0.00191	0.02635	0.001	0.00365	0.00051	0	1e-05	0.22334	0.49372	6e-05	0.00312	5e-05	0.00079	0.00022	0	0.00056	1e-05	0.05771	0.0063	0.00332	2e-05	5e-05	2e-05	1e-05	0.00242	0.001	0.00324	0.00615	0.00278	0.00018	0.0072	0.00038	0.00015	0.00811	0.00017	0.00028	2e-05	8e-05	2e-05	4e-05	7e-05	0.0007	0.04829	0.00029	1e-05
197348	471740C7-A319-4E54-8C8F-078E3DF86ABD	placebo	24months	0.00085	0.00367	0.00794	0.00085	0.00316	0.00066	5e-05	0.00012	0.02865	0.69733	0	0.0041	0.00468	0.00254	0.00043	3e-05	0.00188	0.00012	0.09827	0.00336	0.00365	3e-05	0.00023	5e-05	1e-05	0.00368	0.00124	0.00366	0.00518	0.00135	0.00084	0.00934	0.00021	0.00039	0.00721	0.00025	0.0004	7e-05	0.0006	1e-05	0.00025	0	0.00022	0.0089	0.00127	1e-05
218919	A91F82FC-BA19-45B6-BC54-6BC731960513	placebo	24months	0	0.00023	0.0945	0	0.00013	1e-05	0	0	0.0154	0.63968	0	8e-05	2e-05	1e-05	0	0	0	0	0.03305	8e-05	0.0001	1e-05	1e-05	0	0	5e-05	0	0.00718	0.00012	0.00017	0	0.00277	0.00083	0.00024	0.12294	0	0	0	2e-05	0	0	0	9e-05	0.02116	0	0
226069	02A168A0-B36D-47AE-9B98-862C4C09BC3A	placebo	24months	0.0005	0.00346	0.0114	0.00024	0.00439	0.00021	9e-05	6e-05	0.06255	0.46187	0.00023	0.00542	0.00685	0.00105	0	4e-05	0.0011	0.00019	0.22042	0.01385	0.00371	4e-05	0.00056	8e-05	0	0.00491	0.00839	0.00209	0.00976	0.00626	0.00014	0.01536	0.00189	0.00104	0.00795	6e-05	0.00037	0.00013	0.00041	0.00012	0.00028	4e-05	0.00171	0.02294	0.00025	0.0001
[truncated: 22 more columns]

## Sheet: phylum
SampleID	ParticipantID	Treatment	Timepoint	Acidobacteriia	Actinobacteria	Alphaproteobacteria	Apicomplexa	Bacilli	Bacteroidetes	Betaproteobacteria	Chlorobi	Chloroflexi	Clostridia	Coriobacteriia	Cyanobacteria	Deferribacteres	Deinococci	Deinococcus-Thermus	Euryarchaeota	Fibrobacteres	Firmicutes	Fungi	Fusobacteria	Fusobacteriia	Gammaproteobacteria	Gemmatimonadetes	Iridoviridae	Kinetoplastida	Mollicutes	Negativicutes	Planctomycetes	Proteobacteria	Solibacteres	Spirochaetes	Spirochaetia	Synergistetes	Tenericutes	Thermotogae	Verrucomicrobia
157902	1F4CB09F-482B-4B50-9EBD-539E252D2357	azithro	baseline	1e-05	0.0038	9e-05	0.00128	0.00655	0.24085	0.00017	0	0.0001	0.01141	0	0.00262	3e-05	1e-05	4e-05	0.00054	0	0.42262	0.00035	0.0117	0.00192	0.16264	5e-05	0	0.00026	3e-05	0.00055	3e-05	0.08838	0	0.00027	0.00041	0	0.0016	0	7e-05
151929	7168B4EA-2667-4D5B-91E5-E2DB90E25CD6	azithro	baseline	0.00058	0.03716	0.00218	0.00415	0.00679	0.42274	0.00273	0.00091	0.0009	0.01152	0.00087	0.00445	0.00021	6e-05	6e-05	0.00143	0.00052	0.30308	0.00209	0.00111	0.00192	0.00882	0.0001	0	0.00042	0.00049	0.00062	0.00032	0.0326	0.00018	0.00085	0.00978	0.00049	0.00218	0.00022	0.00118
158276	872FD591-E12F-42E5-AAA2-81FA1635E3DB	azithro	baseline	0	0.0123	0.00011	0.00036	0.01852	0.05368	0.0001	4e-05	1e-05	5e-05	0	7e-05	0	0	0	1e-05	6e-05	0.43199	8e-05	0.00034	0.00016	0.02627	0	0	2e-05	0	0.00032	0.00012	0.35699	0	0	0.00015	0	4e-05	4e-05	0
155251	EF30A4D5-B1F5-44B5-BEEF-784DC590DC5D	azithro	baseline	0.00043	0.02878	0.00203	0.00353	0.0049	0.44223	0.00208	0.00037	8e-05	0.01204	0.00081	0.00381	5e-05	0.00048	0.00014	0.00081	0.00011	0.32153	0.00276	0.00114	0.00073	0.02725	0.00037	0.00025	0	6e-05	0.0018	0.00064	0.02911	0	0.00125	0.01065	0.00021	0.00077	0.00019	0.01634
156164	8CBC0BF9-6D17-4942-A5A2-C1F1C9098A41	azithro	baseline	0.00076	0.0147	0.00171	0.00371	0.00374	0.67949	0.00347	0.00082	0.00029	0.00494	0.00021	0.00515	0.00025	1e-05	3e-05	0.00079	0.00058	0.12589	0.00317	0.00045	0.00053	0.01068	0.00024	0	0.00032	5e-05	0.00069	0.00045	0.02478	0.00014	0.00278	0.01002	0.00015	0.00068	0.00076	0.00113
158309	C1C8B08A-1B9F-4256-9544-7FDD84981EBB	azithro	baseline	0.00029	0.04657	0.0017	0.00188	0.00467	0.63693	0.00403	0.00172	0.00022	0.00412	0.00014	0.00858	0	0.00064	1e-05	0.00248	0.00053	0.14896	0.0013	0.00059	0.00024	0.01615	0.00031	0.00135	0	0	0.00042	0.00159	0.0378	3e-05	0.00096	0.00172	2e-05	0.00159	7e-05	0.00056
157044	E22565B6-8A33-4F24-990F-C9CB17E44B70	azithro	baseline	0.00012	0.19076	0.00119	0.00443	0.00363	0.55972	0.00261	0.00099	0.00079	0.00101	0.001	0.00501	0.00047	0	2e-05	0.00236	0.00107	0.10409	0.0016	0.00137	0.0001	0.00752	4e-05	0.00108	6e-05	0	0.00019	0.00049	0.02387	4e-05	0.00013	0.00097	3e-05	0.00205	0.00091	0.00053
156824	A40A81E5-1DCC-4FDF-A809-4F412DAF06F8	azithro	baseline	0.00099	0.01511	0.0021	0.00549	0.00429	0.63349	0.0047	0.00119	0.00011	0.00437	0.00014	0.00442	3e-05	1e-05	2e-05	0.00154	0.0003	0.17763	0.00213	0.0004	0.00053	0.01124	0	0	0.00018	8e-05	0.00032	0.00064	0.02526	4e-05	0.00069	0.00136	8e-05	0.00106	0.00069	0.00175
157737	D9ADA560-89AB-46C1-84D6-EA4C915256CA	azithro	baseline	0.00068	0.03341	0.00153	0.00267	0.00701	0.42277	0.0017	0.00045	0.00024	0.01493	0.00083	0.00385	2e-05	0.00011	0.00048	0.00112	0.00025	0.32305	0.00207	0.00092	0.0021	0.01274	0.00041	0	5e-05	0.0001	0.00042	0.00035	0.04024	0.0001	0.00101	0.00056	0.00016	0.00103	0.00049	0.00089
160487	B425EE78-000B-4ABD-AF06-9BD22D328DFF	azithro	baseline	0.00015	0.26011	0.00168	0.00177	0.00214	0.45578	0.00098	0.00028	0.00018	0.00526	0.00068	0.00273	1e-05	0.00012	9e-05	0.00046	0.00013	0.17109	0.00081	0.00048	0.00056	0.00415	0.0001	0.00155	7e-05	4e-05	0.00042	0.00025	0.01999	0	0.00057	0.00041	0.00015	0.0004	0.00013	0.0005
157209	2A64DE10-BA30-4BA2-BBA7-C37EB3405320	azithro	baseline	5e-05	0.01123	0.00075	0.00118	0.00705	0.5121	0.00025	0.00011	0.00015	0.01094	0.00024	0.00106	0	0	1e-05	0.00031	6e-05	0.29492	0.00049	0.00477	0.002	0.04708	3e-05	0	5e-05	2e-05	0.00077	0.0001	0.04042	2e-05	0.00037	0.00046	0.00012	0.00058	0	0.0001
156626	4CF99EEA-D144-4152-82D3-13F32F6F7535	azithro	baseline	2e-05	0.01102	0.00072	0.00067	0.00507	0.21302	0.00022	0.00027	8e-05	0.01729	3e-05	0.00152	3e-05	2e-05	0.00016	0.00043	3e-05	0.62154	0.00048	0.00063	0.00085	0.01872	3e-05	0	4e-05	3e-05	0.00054	5e-05	0.03632	0	0.00037	0.00027	5e-05	0.00064	0	0.00436
154756	7BB2495F-B345-49C5-82AF-F8880C1C7745	azithro	baseline	0.00049	0.01846	0.00168	0.00445	0.00664	0.45383	0.00249	0.00063	0.00043	0.00624	0.00025	0.00809	0.00038	0.00021	0.0001	0.00449	0.00016	0.30421	0.00292	0.00137	0.00201	0.02845	9e-05	0.00023	6e-05	3e-05	0.00087	0.00071	0.03124	9e-05	0.0014	0.01198	0.00019	0.00107	0.00041	0.00076
158155	EB9F489F-BD4B-4BFE-9B4A-BF19D4BF0C97	azithro	baseline	0.00125	0.01118	0.00084	0.00422	0.00445	0.67501	0.00239	0.00154	0.00011	0.00586	0.00017	0.00302	0.0001	0	0	0.0008	0.00094	0.14347	0.00247	0.00081	0.00043	0.01971	0.00013	0	0.00013	4e-05	0.00037	0.00043	0.02437	4e-05	0.00125	0.00111	7e-05	0.00063	0.00012	0.00072
156098	1B2B2CCF-EA28-4A40-A2E6-7B48B3E0D8AD	azithro	baseline	0.00026	0.03128	0.00107	0.00095	0.00199	0.33802	0.00091	0.00029	0.00026	0.00295	0.00018	0.00233	0	6e-05	3e-05	0.0004	0.00011	0.10406	0.00203	0.00022	0.00018	0.11629	3e-05	5e-05	0	1e-05	0.00021	0.0003	0.28352	3e-05	0.00036	0.00047	0.00015	0.00055	0.00022	0.00403
151192	39D26FCB-D85F-4BBD-A669-D9D5A0FA2955	azithro	baseline	0.00114	0.01268	0.00128	0.0028	0.00252	0.69863	0.00329	6e-05	7e-05	0.0052	0.00023	0.00307	0	4e-05	5e-05	0.00112	0.00037	0.15278	0.00165	0.00037	0.00086	0.01358	0.00013	1e-05	0.00025	9e-05	0.00026	0.00044	0.0217	3e-05	0.00071	0.0005	4e-05	0.00064	0	0.00053
158034	36BCF9E9-3200-4A9B-8272-5041B376CA7A	azithro	baseline	0.00115	0.01571	0.00126	0.00434	0.00528	0.44655	0.00188	0.00051	0.00038	0.01005	0.00035	0.00363	0.00014	3e-05	4e-05	0.00124	0.00047	0.29914	0.00223	0.00067	0.00139	0.01903	5e-05	4e-05	6e-05	0.00014	0.00068	0.00019	0.06367	7e-05	0.00156	0.00502	0.00026	0.00127	0.0002	0.00034
160619	D4D167B0-F257-4BE4-BD1D-1F1CCE1F278A	azithro	baseline	0.00091	0.02097	0.00191	0.00428	0.00444	0.62608	0.00315	0.00166	0.00026	0.00662	0.00027	0.00496	0.00012	0.00016	5e-05	0.00206	0.00029	0.13835	0.00257	0.00085	0.00037	0.01028	0.00025	0.00016	4e-05	6e-05	0.00042	0.00099	0.03494	4e-05	0.00147	0.01052	0.00027	0.00067	8e-05	0.00314
158188	0F102D57-0A73-4B08-A877-7D09A52166E7	azithro	baseline	0	0.05249	0.00021	0.00325	0.0015	0.72198	0.00637	0	0	0.00377	0.00013	0.0005	1e-05	2e-05	0	0.0002	1e-05	0.13288	0.0003	0.00845	0.00251	0.00586	3e-05	1e-05	0.00031	0	0.00055	3e-05	0.02312	0	0.00019	0.00033	4e-05	0.00011	1e-05	5e-05
158441	F9A94A94-99B2-4240-B66C-1E5901339309	azithro	baseline	0.00057	0.16309	0.00172	0.00418	0.0024	0.5874	0.0038	0.00102	0.0002	0.00155	0.00056	0.00732	0.00017	0.00029	0	0.00081	0.00045	0.0817	0.00176	0.00074	0.00028	0.00759	3e-05	0.00088	0.00102	2e-05	0.00016	0.00147	0.03925	2e-05	0.00126	0.0066	4e-05	0.00122	0.00081	0.00024
156725	2FDC4090-231F-42CD-9631-60C958A922F4	azithro	baseline	0.00079	0.02325	0.00234	0.00425	0.00619	0.48059	0.00216	0.00066	0.00063	0.01209	0.00038	0.00364	7e-05	0.00012	6e-05	0.00252	0.00024	0.29021	0.00151	0.00113	0.00183	0.00863	0.00015	0	0.00024	0.00026	0.00044	0.00048	0.0278	0.00012	0.00201	0.00162	0.00052	0.00195	0.00027	0.00545
158485	8B51D770-08A9-4823-8846-B89A81C45F84	azithro	baseline	0.00019	0.02832	0.001	0.00254	0.00594	0.4574	0.00138	0.00034	0.00046	0.01672	0.00124	0.00209	2e-05	1e-05	0.00011	0.00185	0.0001	0.33196	0.00132	0.00107	0.00105	0.02589	0	0	0.00016	0.00021	0.00034	0.00021	0.02106	7e-05	0.00032	0.00099	0.00016	0.00111	8e-05	0.02013
156571	82AEC927-9935-4A63-8C00-B80DF07BC377	azithro	baseline	0.0012	0.01057	0.00104	0.0044	0.00377	0.6919	0.00365	0.00082	8e-05	0.00468	0.00014	0.00403	3e-05	7e-05	1e-05	0.0008	4e-05	0.14271	0.00313	0.00088	0.00152	0.00929	0.00072	0.00015	0.0001	1e-05	0.00074	0.00059	0.02608	3e-05	0.00086	0.00273	9e-05	0.00058	0.00131	0.00049
157231	65665F0B-0099-4B77-836B-DED304B1C87A	azithro	baseline	0.00036	0.03601	0.00182	0.00358	0.0069	0.28352	0.00106	0.0002	0.00083	0.02734	0.00113	0.00535	5e-05	0	0.00023	0.00238	4e-05	0.39611	0.00205	0.0011	0.00177	0.02673	0	0	0.00014	4e-05	0.00071	0.00014	0.04148	0.00015	0.00071	0.00152	0.00017	0.00117	0.00013	0.00095
157132	E1FF5725-F488-4FA5-8F19-B664660DC595	azithro	baseline	0.00083	0.00966	0.00105	0.00424	0.00383	0.69418	0.003	0.00192	0.00011	0.00491	0.0001	0.00512	0.00057	5e-05	0.00011	0.00159	0.0001	0.12496	0.00179	0.00061	0.0005	0.01517	0.00025	0	5e-05	6e-05	0.00051	0.00023	0.02469	3e-05	0.00111	0.00669	7e-05	0.00126	0.00043	0.0006
147529	FE498542-8F63-40D6-8B7B-FDEC33678F3F	azithro	baseline	0.00108	0.02108	0.00164	0.00448	0.00474	0.46172	0.00179	0.0006	0.00052	0.00871	0.00039	0.00491	0.00018	9e-05	0.00016	0.00149	0.00031	0.29386	0.00196	0.00052	0.00098	0.01006	2e-05	0	7e-05	9e-05	0.00029	0.00036	0.03623	0.00015	0.00048	0.02835	0.00043	0.00098	7e-05	0.00095
157451	69637BC5-F6BA-446D-BD72-8DBE5F2FE7D5	azithro	baseline	0.00046	0.04039	0.00151	0.00269	0.00801	0.44315	0.00222	0.00039	0.00054	0.01676	0.00075	0.00321	0	0.00028	0.00032	0.00073	6e-05	0.29237	0.0022	0.00061	0.00054	0.0196	0.0003	0	7e-05	9e-05	0.00075	0.0003	0.03556	4e-05	0.00052	0.00171	0.00012	0.00093	6e-05	0.00129
157814	905EECE8-4810-4082-8A4F-59BD8F088E3F	azithro	baseline	4e-05	0.01709	0.00055	0.00137	0.00632	0.33768	0.00028	0.00017	0.00018	0.01552	0.0001	0.00164	7e-05	3e-05	0	0.00065	0.00011	0.48301	0.00067	0.0008	0.00186	0.02835	2e-05	0	0.0001	8e-05	0.00094	9e-05	0.02686	0	0.00017	0.00087	9e-05	0.0007	3e-05	9e-05
151511	783D899D-71E9-4A19-9B1E-812FFB6EE598	azithro	baseline	0.00095	0.01395	0.00148	0.00352	0.00267	0.634	0.00283	0.00077	0.00011	0.00603	0.00028	0.00439	0.0006	4e-05	2e-05	0.00103	0.0006	0.15566	0.00267	0.00023	0.00054	0.04195	0.00037	0	9e-05	6e-05	0.00062	0.00079	0.02466	8e-05	0.00045	0.00094	2e-05	0.00051	0.00031	0.00103
152666	8137F729-3DF2-4022-A4A8-EA847807A4C8	azithro	baseline	0.00079	0.01558	0.00119	0.00471	0.00398	0.45108	0.00217	0.00067	0.00023	0.01117	0.0004	0.00472	0.00028	7e-05	3e-05	0.00141	0.00028	0.32131	0.00299	0.00146	0.00187	0.01123	0.00014	1e-05	0.00035	0.00016	0.00034	0.00096	0.03625	3e-05	0.00061	0.00141	0.00019	0.00133	0.00044	0.01694
157726	B0C3C46C-9F38-42C3-9429-CCD57D600412	placebo	baseline	0.00056	0.03034	0.0025	0.00322	0.00624	0.3314	0.00184	0.00061	0.0007	0.01472	0.00056	0.00365	0.00012	0.00011	0.00022	0.00123	0.00023	0.3992	0.00143	0.00095	0.00114	0.02245	0.00011	0	0.00018	0.00024	0.0005	0.00066	0.04109	0.00019	0.00127	0.00458	0.00056	0.00108	0.00072	0.0013
150169	1E27567D-0D38-46FB-8FA4-310E093038B3	placebo	baseline	3e-05	0.61983	0.00011	0.00681	0.00272	0.01607	0.00261	1e-05	2e-05	0.00042	0	0.00089	0	0	0	0.00011	0	0.16783	0.00396	9e-05	0.00012	0.05277	0	0	0.00156	0	0.00128	0	0.02698	0	3e-05	0.06235	3e-05	4e-05	0	1e-05
157693	7530ED3D-A6C0-4590-B835-E2A9C955D4BE	placebo	baseline	0	0.34417	0.00014	0.00046	0.00602	0.27701	3e-05	0	0	0.00646	0	0.00051	0	0	1e-05	0.00014	0	0.25967	0.00014	0.00035	0.00029	0.03075	0	0	0	6e-05	0.00062	0	0.02468	0	3e-05	0.00037	0.00014	0.00044	0	1e-05
150257	C447FBF1-29B5-4EC4-AE1B-487D2C464E4F	placebo	baseline	0.00065	0.0169	0.00178	0.00607	0.00644	0.38411	0.00373	0.00071	0.00059	0.01709	0.0005	0.00474	0.00012	9e-05	5e-05	0.01421	0.00035	0.36983	0.00194	0.00213	0.00271	0.00915	9e-05	0	0.00028	0.00063	0.00077	0.00102	0.02472	0.00012	0.00082	0.00742	0.0003	0.00374	0.00013	0.00063
151610	DD497E82-4BBD-40D3-AC5C-9166F50DC3B2	placebo	baseline	6e-05	0.0359	0.00161	0.00355	0.00807	0.16126	0.00087	0.00021	0.00039	0.00889	0.00082	0.00417	0.00023	0.00012	0.00015	0.00063	0.0003	0.63339	0.00166	0.00092	0.00151	0.00896	1e-05	1e-05	4e-05	0.00011	0.0014	0.00018	0.02158	9e-05	0.00048	0.01676	0.00037	0.00176	0.00012	0.0004
154778	A3CE108E-6E25-4E62-90F8-0986C7470DE3	placebo	baseline	0.00036	0.01625	0.00126	0.00264	0.00343	0.58436	0.00252	0.00043	0.0002	0.01047	0.00023	0.00531	0.00028	1e-05	6e-05	0.00225	0.0011	0.21876	0.00213	0.00089	0.00123	0.0181	0.00021	7e-05	0.00014	3e-05	0.00084	0.00057	0.02547	7e-05	0.0005	0.00055	0.00027	0.00081	0.00052	0.00103
151379	EF247F4E-9BD3-49CE-8F62-2E692231339F	placebo	baseline	0.00017	0.32141	0.00181	0.00159	0.00353	0.31632	0.00132	0.00067	2e-05	0.00558	0.0012	0.00272	1e-05	0.00022	9e-05	0.00043	0.00085	0.18053	0.00223	0.00019	0.0002	0.00828	0.00067	0	0.00045	0	0.00178	0.00066	0.04995	0.00026	0.00014	0.00106	4e-05	0.00061	0.00029	0.00266
154899	F2D2D399-8D1C-4521-B124-D494DA51486A	placebo	baseline	0.00075	0.02019	0.00203	0.00613	0.00463	0.4879	0.00187	0.00082	0.00075	0.01107	0.0003	0.00413	0.00018	3e-05	8e-05	0.00151	0.00047	0.26232	0.00232	0.00061	0.00102	0.01477	0.0001	0	0.00054	9e-05	0.00075	0.00061	0.05214	2e-05	0.0011	0.00082	0.00027	0.00092	0.00053	0.0004
155229	E0800318-8543-4269-A236-128EEC012FBD	placebo	baseline	0.00041	0.01359	0.00195	0.00426	0.00616	0.39644	0.00197	0.0007	0.0002	0.01658	0.0002	0.00615	8e-05	0	0.00012	0.001	0.00023	0.41198	0.00136	0.00096	0.00103	0.0109	0.00042	0.00011	5e-05	6e-05	0.00036	0.0008	0.0211	3e-05	0.00117	0.00141	0.00019	0.0015	0.0001	0.00076
156637	CF4E26F8-6009-4A8B-BB5E-3B05AA645326	placebo	baseline	0.00042	0.05213	0.00162	0.00392	0.00347	0.66855	0.00427	0.00113	0.00016	0.00227	0.0006	0.0075	0.00047	0.00042	0	0.00096	0.00057	0.08504	0.00252	0.00047	0.00024	0.0203	0.00063	0.00086	0.00018	0	0.00021	0.00108	0.03171	0.00015	0.00098	0.01415	9e-05	0.00158	0.00048	0.00027
151830	36D72E62-1491-4F2E-AE6F-E47456245AF3	placebo	baseline	0	0.00085	2e-05	7e-05	0.00225	0.03967	1e-05	0	1e-05	0.00047	0	0.00016	0	0	0	4e-05	0	0.06462	9e-05	1e-05	3e-05	0.02291	0	0	1e-05	1e-05	1e-05	0	0.55649	0	1e-05	3e-05	0	6e-05	1e-05	0
151720	A03BC0D7-9ED4-44F4-93B2-9370846B8703	placebo	baseline	0.00054	0.02247	0.00164	0.00374	0.00573	0.47311	0.00265	0.00068	0.0004	0.01504	0.00066	0.0055	5e-05	3e-05	0.00022	0.00236	0.00062	0.27036	0.00145	0.00164	0.00122	0.02522	0.00016	2e-05	0.00017	0.00018	0.00031	0.00041	0.0299	8e-05	0.00085	0.0085	0.00015	0.00184	0.00017	0.00051
148563	58DBD82E-42F9-4A7C-8C3D-48AE89712D44	placebo	baseline	0.00053	0.01236	0.00107	0.0046	0.0034	0.6815	0.00377	0.00055	0.00016	0.00693	0.0001	0.00459	4e-05	1e-05	5e-05	0.00119	0.0005	0.14441	0.00222	0.00029	0.00045	0.01121	1e-05	4e-05	9e-05	4e-05	7e-05	0.00084	0.02051	4e-05	0.00038	0.00314	8e-05	0.00097	8e-05	0.00139
151236	6B60B608-F51A-4AE7-B9E6-23C94BCCBA08	placebo	baseline	0.00057	0.01483	0.00111	0.00363	0.00341	0.62677	0.00334	0.0007	0.00027	0.00727	0.00043	0.00291	8e-05	0.00028	0.0001	0.00128	0.00052	0.1614	0.00218	0.00032	0.00048	0.03617	0.00013	0	0.0002	5e-05	0.00056	0.00088	0.02875	0.00012	0.00021	0.0008	9e-05	0.00069	3e-05	0.00037
157418	E61C994E-4F1C-4C3A-ADA4-AD9C793587A4	placebo	baseline	0.00189	0.01679	0.00176	0.00896	0.0049	0.51121	0.00305	0.00045	0.0002	0.00842	0.00031	0.00342	0.0001	9e-05	6e-05	0.00141	0.00081	0.27984	0.00091	0.00084	0.00075	0.01682	7e-05	0.00014	0.00035	7e-05	0.00107	7e-05	0.02419	6e-05	0.00163	0.01022	0.00024	0.00152	0.00011	0.00055
151973	7F31830B-123F-4E69-AB0A-D14EECBA6307	placebo	baseline	8e-05	0.10371	0.00218	0.00302	0.00276	0.67818	0.00051	4e-05	0.00013	0.00098	0.00054	0.00174	0	1e-05	2e-05	0.00032	0.00016	0.07834	0.0012	2e-05	1e-05	0.00826	1e-05	0	0	1e-05	0.00026	0.00036	0.05068	0.00037	0.00041	0.00021	1e-05	0.0002	0.00107	0.00028
156109	BA0BB281-8B9F-4F57-B458-E2D38D547C01	placebo	baseline	0.00042	0.01391	0.0017	0.00375	0.00371	0.57909	0.00297	0.00104	0.00037	0.00774	0.0003	0.00567	0.00023	2e-05	6e-05	0.00196	0.00061	0.18698	0.00244	0.00101	0.00116	0.00813	0.00017	1e-05	0.00019	9e-05	0.00041	0.0006	0.03739	7e-05	0.00192	0.03183	0.00023	0.00113	0.0004	0.00124
150466	94CDA801-90D2-4EA1-AF71-84DE65F1FEE2	placebo	baseline	0.00078	0.01029	0.00178	0.00458	0.00241	0.67325	0.00196	0.00073	0.00029	0.00639	0.00023	0.00392	0.00024	1e-05	2e-05	0.00045	0.00038	0.16143	0.00157	0.0004	0.00048	0.00943	0	0	1e-05	2e-05	0.00074	0.00039	0.02125	1e-05	0.00117	0.00209	0.00011	0.00039	0.0012	0.00046
151533	5C7FE5F9-64CC-4323-903B-375DFD815EB2	placebo	baseline	0.00035	0.02087	0.00153	0.00332	0.00561	0.50784	0.00205	0.00057	0.00044	0.01284	0.0004	0.00299	2e-05	2e-05	4e-05	0.00034	6e-05	0.29896	0.00207	0.00077	0.00162	0.00875	8e-05	5e-05	0.00015	5e-05	0.00043	0.00026	0.02316	7e-05	0.00086	0.00066	0.0001	0.00064	7e-05	0.00068
151357	2961B4D5-9466-4058-96DE-9BB75FF63A78	placebo	baseline	0.00028	0.01027	0.00077	0.00128	0.00714	0.19686	0.00119	0.0003	0.00021	0.0063	0.00036	0.00231	1e-05	5e-05	5e-05	0.00067	0.00013	0.25602	0.00072	0.00043	0.00047	0.41652	0	0	8e-05	4e-05	0.00023	0.0002	0.04523	3e-05	0.00028	0.00046	7e-05	0.00062	0.00011	0.00046
151489	69467545-4AFF-4B01-B0F9-004C0CC423AE	placebo	baseline	0.0004	0.09175	0.00228	0.00546	0.00797	0.27177	0.00196	0.00068	0.00059	0.01747	0.00332	0.00485	9e-05	7e-05	0.0001	0.00331	0.00064	0.39762	0.00278	0.00205	0.00358	0.00919	3e-05	0.00028	0.00046	0.00035	0.0002	0.00038	0.0307	0.00018	0.00189	0.00262	0.00039	0.00241	9e-05	0.00081
151137	277E524A-88DF-4A26-A196-C094229E30C7	placebo	baseline	0.00041	0.03496	0.0017	0.00754	0.01096	0.31325	0.0019	0.0014	0.00053	0.01781	0.00113	0.0045	0.00013	8e-05	9e-05	0.01462	0.00129	0.36893	0.00358	0.00179	0.00294	0.01778	0	0	0.00054	0.00033	0.00049	0.00038	0.03099	0.00019	0.00289	0.01878	0.00043	0.00377	0.00013	0.00186
151115	3594E536-4114-409C-8375-CFF170D5434A	placebo	baseline	0.00053	0.00973	0.0013	0.0055	0.0036	0.75414	0.00408	0.00043	0.00021	0.00258	6e-05	0.00457	0.00013	0.0001	0	0.00153	0.00124	0.0756	0.00278	0.00029	0.00083	0.01023	0.00017	1e-05	8e-05	4e-05	0.00024	0.00063	0.02309	0	0.00175	0.00157	1e-05	0.00071	0.00049	0.00057
156714	8B4C5F88-A009-4C7D-A939-16ADF1151DD5	placebo	baseline	9e-05	0.23683	0.00034	5e-05	0.00072	0.21407	0.00017	3e-05	0.00019	0.00291	0.0013	0.00034	0	4e-05	0	0.00011	5e-05	0.09173	0.00023	0.00013	0.00038	0.00387	0	0	1e-05	0	0.00044	4e-05	0.3158	0	5e-05	0.00018	6e-05	6e-05	1e-05	0.0001
157748	E619CA57-B41D-4CA3-A14B-DFC0E8C70C1F	placebo	baseline	0.00011	0.02918	0.00067	0.00086	0.00291	0.20323	0.0004	0.00031	0.00034	0.00812	0.00037	0.00088	0	2e-05	5e-05	0.00024	0.0001	0.21905	0.0007	0.00104	0.00075	0.1068	1e-05	0	5e-05	4e-05	0.00036	0.00015	0.32063	5e-05	0.00029	0.00044	0.00014	0.00057	1e-05	0.00028
151060	ED486CD6-E984-4D00-9438-048D5EE44495	placebo	baseline	0.00028	0.04625	0.0017	0.00309	0.00605	0.37277	0.00123	0.00038	0.00057	0.01835	0.00129	0.00256	0.0001	6e-05	0.00032	0.00093	0.00036	0.37001	0.0014	0.00098	0.00187	0.00802	6e-05	0	0.0002	0.00021	0.00027	0.00026	0.03283	4e-05	0.00082	0.00121	0.00032	0.00273	4e-05	0.00215
151082	58D262E3-7006-4405-8AE1-7DD2E13B1C4E	placebo	baseline	0.00085	0.03181	0.00187	0.00395	0.0062	0.47951	0.0032	0.00105	0.00017	0.00354	0.00072	0.00427	0.00025	2e-05	0.00011	0.00074	0.00045	0.28215	0.00191	0.00044	0.00048	0.02607	0	0	0.0002	0	0.00043	0.00041	0.04636	6e-05	0.0003	0.00221	0.00016	0.00031	0.00018	0.00074
147958	83C53919-9103-485A-9C23-67F348C5B00B	placebo	baseline	0.00176	0.02327	0.00172	0.00372	0.00331	0.72276	0.00289	0.00037	8e-05	0.0026	0.00031	0.00369	9e-05	0	0	0.00147	9e-05	0.10572	0.00183	0.00026	0.00046	0.01598	0.00018	0	0	0	9e-05	0.00095	0.01775	2e-05	0.00074	0.01069	3e-05	0.00042	0.00032	0.00051
156230	305E1C96-2254-4BAB-AE6E-5CB92316D62B	placebo	baseline	0.00036	0.31944	0.00083	0.00809	0.00229	0.37613	0.00091	0.00057	0.00019	0.00533	0.00067	0.00226	1e-05	9e-05	3e-05	0.00498	0.00021	0.19388	0.00185	0.00045	0.00048	0.00671	0	0	0.00021	2e-05	0.00032	0.0003	0.01419	4e-05	0.00038	0.00147	9e-05	0.00107	4e-05	0.00067
157682	D67BF67D-B0D7-425B-B97F-0BB93D3418A5	placebo	baseline	0.00067	0.01459	0.00106	0.00668	0.00502	0.46846	0.00339	0.00045	0.0002	0.01176	0.00014	0.0055	7e-05	0.00016	8e-05	0.0065	0.00024	0.32073	0.0026	0.00094	0.002	0.01107	1e-05	0.00023	0.00017	0.00015	0.00049	0.00044	0.02659	0.0001	0.00142	0.00506	0.00014	0.0022	0.00071	0.00073
226113	085AA0DD-C0D4-422D-A070-2F9DBCA8F165	azithro	24months	0.00011	0.0141	0.00124	0.00085	0.00325	0.65541	0.00065	0.0002	0.00038	0.01156	0.00045	0.00177	3e-05	7e-05	0.00013	0.00059	0.00021	0.20099	0.00049	0.00041	0.00065	0.00443	3e-05	0	4e-05	4e-05	0.00023	0.00019	0.0154	7e-05	0.00038	0.00077	0.00011	0.0007	0	0.00587
225607	F037E8C8-892E-47E9-A7E3-5E45EB103DD6	azithro	24months	0.00057	0.03889	0.00303	0.00657	0.00866	0.256	0.00304	0.00149	0.00053	0.01663	0.00065	0.00578	0.00039	0.00012	3e-05	0.01095	0.00067	0.39495	0.00305	0.00184	0.00325	0.01124	6e-05	0	0.00033	0.00054	0.00052	0.00145	0.04135	9e-05	0.00327	0.01087	0.00028	0.00366	0.0001	0.00137
295985	9A0C57AB-0972-46DE-87A8-314BAF73D5DD	azithro	24months	0	0.29866	0.00017	0.00226	0.01804	0.24598	0.00072	2e-05	0	0.00167	0.00037	0.00055	2e-05	2e-05	0	9e-05	0	0.28783	0.00032	0.00068	0.0008	0.03189	0	0	7e-05	3e-05	0.00321	9e-05	0.06069	1e-05	3e-05	7e-05	1e-05	0.0001	0	2e-05
296612	21B231E2-3C44-44DE-B468-5A84959C15B4	azithro	24months	0.00082	0.02547	0.00142	0.00476	0.00275	0.68313	0.00288	0.00123	0.00024	0.00354	0.00054	0.01116	3e-05	0.00023	5e-05	0.00168	0.0002	0.12598	0.00161	0.00066	0.00054	0.01318	6e-05	0	0.00052	2e-05	0.00014	0.00051	0.0272	4e-05	0.00075	0.00433	3e-05	0.00147	0.00038	0.00092
296887	66DFA1B6-0237-4540-9218-837654BCCD03	azithro	24months	0.00026	0.02336	0.00105	0.00428	0.00432	0.59333	0.00225	0.00092	0.00021	0.00436	0.00021	0.00639	1e-05	0.00043	8e-05	0.00145	0.00037	0.14821	0.00314	0.00136	0.00045	0.04042	0.0007	0.00053	4e-05	3e-05	0.00084	0.00041	0.04149	1e-05	0.001	0.01286	9e-05	0.00104	0.00098	0.00016
295743	1E3BEB33-BE39-4576-AA1B-73BC1AB76ED4	azithro	24months	0.00043	0.01546	0.00158	0.00461	0.0106	0.38938	0.00156	0.00038	0.00034	0.01225	0.00034	0.00584	7e-05	2e-05	3e-05	0.00116	0.00026	0.35729	0.00308	0.0013	0.00186	0.04312	0.0001	0	0.00028	0.0003	0.00061	0.00035	0.02594	0.00011	0.00158	0.00424	8e-05	0.00196	0.0005	0.00053
225222	8ADD94AC-6DA7-4C23-9251-0E36A57EC777	azithro	24months	0.00055	0.0151	0.00076	0.00276	0.00392	0.55011	0.00182	0.00092	0.00031	0.00599	0.00028	0.00265	1e-05	1e-05	4e-05	0.00036	0.00032	0.1791	0.00096	0.00069	0.00055	0.0813	0.00019	0.00028	9e-05	2e-05	0.00015	0.00066	0.05206	4e-05	0.00094	0.01281	0.00015	0.00072	0.00013	0.0114
225695	0B661C45-F952-46C0-86FF-E5B1BCC24753	azithro	24months	0.00028	0.03431	0.00107	0.00159	0.00478	0.42821	0.00087	0.00019	0.00048	0.02123	0.00031	0.00156	4e-05	0	5e-05	0.00072	0.00012	0.35955	0.00163	0.00061	0.00092	0.01318	2e-05	0	4e-05	3e-05	0.00058	7e-05	0.02203	0.0002	0.00064	0.00088	0.00016	0.00061	0	0.00036
295721	185D0E9A-6C34-4B63-8BED-BF392AB266A5	azithro	24months	3e-05	0.03942	0.00109	0.00409	0.00329	0.70173	0.00491	0.00087	0.00019	0.00187	0.00021	0.01055	0	0.00031	0	0.00147	0.00045	0.08423	0.00414	0.00062	0.00014	0.01082	0.00042	0.00094	4e-05	1e-05	0.00027	0.00043	0.03052	2e-05	0.00231	0.00882	2e-05	0.00139	0.00204	0.00053
226168	80D001E6-78C5-488F-9EE4-30A30F9681B8	azithro	24months	0	0.18135	1e-05	0.0004	0.00538	0.00264	5e-05	0	0	0.00019	0	0.00021	0	0	0	2e-05	0	0.34895	0.00015	4e-05	0.00011	0.05163	0	0	4e-05	1e-05	9e-05	2e-05	0.34308	0	6e-05	2e-05	0	4e-05	0	2e-05
225981	701D9408-1A8E-47B4-8924-A099A60F4083	azithro	24months	0.00013	0.01984	0.00072	0.0076	0.01409	0.08833	0.00251	0.00019	0.00011	0.00867	7e-05	0.00191	5e-05	5e-05	8e-05	0.00098	0.00128	0.39169	0.00558	0.00043	0.00076	0.1681	3e-05	5e-05	0.00156	2e-05	5e-05	0.0001	0.14931	1e-05	0.00049	0.00035	5e-05	0.00076	0.00011	0.00032
220580	B425EE78-000B-4ABD-AF06-9BD22D328DFF	azithro	24months	0.00076	0.01008	0.0026	0.00364	0.00293	0.67982	0.00352	0.00102	0.00012	0.00607	7e-05	0.00802	0	0.00033	2e-05	0.00118	0.00013	0.13818	0.00261	0.00035	0.0006	0.01269	6e-05	0.00023	0.00017	3e-05	0.00015	0.00102	0.03009	3e-05	0.00091	0.00226	0	0.00067	0.00013	0.00108
226190	08E7579E-A1BB-4D6F-81E9-CD0B56EF645E	azithro	24months	0.00022	0.01214	0.00089	0.00162	0.00205	0.72721	0.00281	0.00085	0.00013	0.00229	0.00022	0.00784	0	0	0.0001	0.00153	0.00034	0.10556	0.00174	0.00014	0.00055	0.00738	0.00035	0.00019	0.00012	0	0.00021	0.00065	0.02033	0.00022	0.00104	0.00082	7e-05	0.00055	7e-05	0.00055
296513	AAEEA1E8-D212-47DD-AEFD-E23ADC39496B	azithro	24months	8e-05	0.66352	0.00067	0.00057	0.00133	0.19575	0.00116	7e-05	0.00012	0.00116	0.0012	0.00029	0	0	2e-05	0.0003	8e-05	0.05651	0.00039	5e-05	5e-05	0.00258	0.00018	0	0	0	0.00021	2e-05	0.02272	1e-05	8e-05	7e-05	1e-05	0.00013	0.00017	0.01404
226696	26AFCAE5-7FEA-4209-B05A-8CEA131D6E0E	azithro	24months	0.00025	0.04117	0.0017	0.00372	0.00693	0.29381	0.00193	0.00047	0.00087	0.02241	0.00112	0.00312	0.00016	0.00013	0.00022	0.00112	0.0001	0.45332	0.00153	0.00122	0.00138	0.01042	5e-05	0.0001	0.00016	0.00013	0.00016	0.00022	0.02549	0.00025	0.00155	0.00213	0.00039	0.00112	0.00018	0.00059
226520	C1291B06-D736-4B77-9649-9F872B89FA4E	azithro	24months	0.00059	0.00998	0.00084	0.00197	0.0034	0.60192	0.00163	0.00067	0.00015	0.00696	0.0002	0.00163	0	1e-05	5e-05	0.00057	0.00019	0.17519	0.00141	0.0004	0.00072	0.02835	0.0002	0.00115	5e-05	4e-05	6e-05	9e-05	0.07499	6e-05	0.00075	0.00061	6e-05	0.00078	8e-05	0.01126
226091	99D793CC-F7EE-4338-8533-0E5354CD8097	azithro	24months	0.00097	0.01916	0.00149	0.00423	0.00393	0.63163	0.00375	0.00089	0.00043	0.00636	0.00013	0.00625	1e-05	4e-05	4e-05	0.00127	0.00096	0.16936	0.0029	0.001	0.00116	0.01294	0.00033	0.00013	9e-05	0.00017	0.00042	0.00067	0.02441	7e-05	0.00122	0.00269	0.00016	0.00158	0.00032	0.00028
225717	1FACC2E0-F27E-4F5D-BF10-7B25ACF9C656	azithro	24months	0.00077	0.02282	0.00235	0.0032	0.00544	0.49463	0.00141	0.0008	0.00053	0.01106	0.0004	0.00276	3e-05	8e-05	7e-05	0.0012	0.0003	0.29386	0.00172	0.00084	0.00107	0.01586	7e-05	2e-05	0.00012	0.0001	0.00063	0.00041	0.02929	8e-05	0.00236	0.00136	0.00042	0.00096	0.00015	0.0006
220536	7A2D0B55-DA9D-4666-9E1B-D00CDDC484DD	azithro	24months	2e-05	0.16757	0.00137	0.00474	0.00295	0.59975	0.00272	0.00063	0.00046	0.00038	0.00032	0.00551	2e-05	0.00027	1e-05	0.00159	0.00068	0.08795	0.00262	0.00097	0.00027	0.00843	0.00046	0.00054	2e-05	0	0.00015	0.0003	0.03591	0	0.00041	0.00211	0	0.00147	0.0005	0.00015
296524	5DF20C97-2B3A-4A83-AE88-2909A7AFAAF5	azithro	24months	0	0.01523	0	5e-05	0.00317	4e-05	2e-05	0	0	2e-05	0	1e-05	1e-05	0	0	0	0	0.05501	3e-05	0	0	0.00091	0	0	4e-05	1e-05	1e-05	0	0.7477	0	0	0	0	1e-05	0	0
295655	E9E674DC-DC0C-4BF9-A4FE-3EF1603590F2	azithro	24months	0.0002	0.01005	0.00096	0.01865	0.00629	0.41055	0.00179	0.00016	0.00029	0.0251	0.00031	0.00638	0.00025	2e-05	2e-05	0.00219	0.00034	0.38649	0.00252	0.0035	0.0038	0.00649	0	0	6e-05	0.00041	0.00011	0.00018	0.01765	7e-05	0.00098	0.00558	0.00012	0.00376	7e-05	0.00014
220272	D6F47CBE-38B9-4930-B1CA-0BA64CC18044	azithro	24months	0.00041	0.0333	0.00294	0.00494	0.00726	0.33231	0.00186	0.00087	0.00149	0.01924	0.00078	0.00524	0.00021	0.00028	9e-05	0.00386	0.00032	0.36497	0.00245	0.00164	0.00244	0.01181	2e-05	0	0.00027	0.00037	0.00046	0.00075	0.03991	0.00021	0.00306	0.00805	0.00041	0.00295	8e-05	0.00088
226542	0B2A9452-D63E-4C3F-810B-7C978A6DCB57	azithro	24months	2e-05	0.00756	0.00024	0.00079	0.00801	0.08068	0.00046	9e-05	3e-05	0.00103	5e-05	0.0006	0	1e-05	2e-05	0.00015	0.00016	0.11335	0.00037	9e-05	7e-05	0.0104	1e-05	0	9e-05	0	0.00011	0.00011	0.62611	0	0.0001	0.00012	0	8e-05	7e-05	0.00011
296810	9EAEA035-743C-4F22-BA3E-4FE0973322E1	azithro	24months	0.00102	0.01897	0.00067	0.00431	0.00887	0.57192	0.00235	0.00075	0.0002	0.00816	0.00032	0.00457	0.00015	2e-05	4e-05	0.00101	0.00036	0.22096	0.00119	0.00068	0.00544	0.00827	0.00026	0.00011	0.0003	7e-05	0.00054	0.0007	0.02802	0.00013	0.00147	0.00077	0.00018	0.00113	0.00096	0.00069
225651	7DC373B9-5119-494A-A5C7-2D5C22688DB9	azithro	24months	0.00052	0.01524	0.00133	0.00215	0.00385	0.54962	0.00279	0.00142	7e-05	0.00701	0.00034	0.0034	0.00014	0.00012	3e-05	0.00079	0.00062	0.25848	0.00199	0.00089	0.0015	0.04398	0.00041	0.00038	0.00016	0.00028	0.00078	0.00081	0.02885	0.0001	0.00082	0.00086	5e-05	0.00142	0.00022	0.00056
225827	2A64DE10-BA30-4BA2-BBA7-C37EB3405320	azithro	24months	0.00119	0.01001	0.00047	0.00314	0.00239	0.75456	0.00081	0.00079	0.0001	0.00402	0.00014	0.00298	2e-05	2e-05	2e-05	0.00371	0.00052	0.10213	0.00285	0.00059	0.00033	0.01487	0	0	0.00044	6e-05	0.00015	0.00062	0.02129	1e-05	0.00013	0.00468	5e-05	0.0005	0.00038	0.00043
296964	16A2F419-4DDA-46B2-8C91-ED763666D710	azithro	24months	0	0.04978	0.00012	0.02435	0.01008	0.01405	0.00935	1e-05	0	0.00258	0.0001	0.00166	0	2e-05	0	0.00052	0	0.21503	0.01189	0.00021	0.00096	0.25213	1e-05	0	0.00666	5e-05	0.00076	9e-05	0.24504	0	7e-05	0.00024	1e-05	0.00023	2e-05	2e-05
225497	447FE998-2684-4A60-850B-414C21907246	azithro	24months	0.00038	0.03812	0.00248	0.00379	0.00345	0.65768	0.00544	0.00085	6e-05	0.00183	0.00015	0.00937	2e-05	0.0007	0	0.0015	0.00099	0.07825	0.00243	0.00154	1e-05	0.00882	0.00065	0.00028	3e-05	1e-05	0.00034	0.00138	0.08375	1e-05	0.00037	0.00092	3e-05	0.0022	0.00093	0.0007
219469	38D662BD-479B-4EE5-830C-AA03CA2C99D9	azithro	24months	0.00134	0.01515	0.00156	0.00275	0.00189	0.69555	0.00244	0.001	0.00021	0.00306	0.00015	0.00337	0.00033	0	3e-05	0.00211	0.00024	0.09859	0.00179	0.00035	0.00023	0.0242	0	5e-05	0.00023	5e-05	0.00016	0.00074	0.0394	0	0.00158	0.00116	0.00012	0.00031	0.0003	0.00027
226773	81414464-B136-4299-A9E6-D0204D7AA8F3	azithro	24months	0.00274	0.02118	0.00087	0.00429	0.00204	0.71649	0.00334	0.00076	0.00028	0.00254	0.00033	0.00346	0.00011	9e-05	2e-05	0.00063	0.00017	0.10338	0.00124	0.00032	0.00088	0.00772	0.00023	0	9e-05	5e-05	0.00086	0.00051	0.02184	0.00012	0.00177	0.02879	6e-05	0.00052	0.00025	0.00039
225420	B9EA838B-1201-4FA1-9A1B-B997A84943CB	azithro	24months	0	0.07288	6e-05	6e-05	0.00084	0.00067	0.00012	0	0	3e-05	0	9e-05	0	0	0	1e-05	0	0.01388	0.0002	0	0	0.06025	0	0	0	0	0	0	0.75158	0	2e-05	0	0	6e-05	0	0
225816	65665F0B-0099-4B77-836B-DED304B1C87A	azithro	24months	0.00022	0.01641	0.00043	0.00079	0.00312	0.2266	0.00013	8e-05	0.00012	0.00941	0.00012	0.00079	1e-05	2e-05	8e-05	0.00029	6e-05	0.19357	0.00052	0.00039	0.00062	0.00495	0	0	7e-05	4e-05	0.00024	6e-05	0.36604	5e-05	0.00046	0.00039	4e-05	0.00057	8e-05	0.00027
226564	D77B592B-89F2-44FB-857A-A4B6567B0C3F	azithro	24months	1e-05	0.566	0.00036	0.00016	0.00186	0.24272	0.00065	0	0	0.00055	0.00017	0.00209	0	0	1e-05	4e-05	0.00024	0.05979	0.00025	1e-05	0	0.00391	0.00034	0	0	2e-05	5e-05	3e-05	0.06558	1e-05	0.00044	0.00018	1e-05	0.00045	0.0004	1e-05
226586	1F4CB09F-482B-4B50-9EBD-539E252D2357	azithro	24months	0.0005	0.01775	0.00123	0.003	0.00352	0.66198	0.00486	0.00041	0.00036	0.00472	0.00051	0.00533	0.00013	2e-05	6e-05	0.00084	0.00035	0.15148	0.00118	0.00076	0.00072	0.00692	3e-05	0	9e-05	9e-05	0.00024	0.00033	0.02382	0.00015	0.00059	0.00538	0.00015	0.00078	0.00089	0.0006
296601	E14664D4-C14A-459C-AC66-5EF99BB4A57A	azithro	24months	0.00037	0.03959	0.00224	0.00603	0.01151	0.24806	0.00185	0.00051	0.00077	0.025	0.00127	0.00487	9e-05	0.00011	7e-05	0.00371	0.00041	0.44267	0.00246	0.00261	0.00393	0.01997	7e-05	0	0.00063	0.00083	0.00034	0.00044	0.02963	0.00024	0.00225	0.00447	0.00339	0.00389	0.00013	0.00057
295809	8C10D2CC-F931-4007-8911-64A9869C3E18	azithro	24months	6e-05	0.01447	0.00055	0.00189	0.00111	0.28312	0.00183	0.00027	0.00018	0.00395	0.00025	0.00198	3e-05	0.00028	1e-05	0.0004	4e-05	0.11307	0.00084	0.00039	0.00053	0.08847	0.0002	0.00102	1e-05	2e-05	4e-05	0.00015	0.32142	0	0.00016	0.00033	0.00014	0.00097	1e-05	0.008
226707	77608899-A9EC-4410-BD0E-2BEB689B48FC	azithro	24months	0	0.73332	4e-05	0.00044	0.03643	0.05089	0.00026	9e-05	0	0.00064	0.00024	0.00033	0	1e-05	4e-05	0.00012	0	0.09544	0.00023	0.0022	0.0006	0.03024	0	0	0	0	0	0	0.03043	0	0.00024	0.00016	0	3e-05	0	2e-05
296205	050AA2D2-A58E-4B34-BFCF-19DCCF3875ED	azithro	24months	0.00059	0.0113	0.00145	0.0032	0.00195	0.704	0.00154	0.00103	0.00013	0.00238	0.00029	0.00636	0.00041	1e-05	0	0.00185	0.0005	0.07579	0.00244	0.0008	0.00033	0.05338	0.00014	0	0.00019	1e-05	0.00022	0.00137	0.03999	2e-05	0.00242	0.00189	1e-05	0.00082	0.00134	0.00064
296425	87C80DBF-4928-447E-AABF-EC41A48B83CB	azithro	24months	0.00016	0.01929	0.00152	0.0051	0.00301	0.64728	0.00392	0.00114	0.00026	0.00779	0.00054	0.00566	0.00042	0	2e-05	0.00222	0.00085	0.13823	0.00186	0.00062	0.00063	0.02267	0.00013	0.00013	0	5e-05	0.00027	0.00059	0.02263	6e-05	0.0021	0.02063	6e-05	0.00114	0.00117	0.00058
295611	90A80F84-1DED-448F-94C3-26A2F1CA7D35	azithro	24months	4e-05	0.09121	0.00099	0.0068	0.00259	0.5745	0.00438	0.00095	0.00042	0.00213	0.0004	0.00788	0	1e-05	1e-05	0.00134	0.00047	0.13612	0.00406	0.00118	0.00036	0.0294	0.00046	0.00078	0.00052	0	0.00044	0.00072	0.04626	0	0.00061	0.00142	0	0.00166	0.00054	0.00083
225618	B26BCBB5-FF97-480B-88B6-AED99295DEF1	azithro	24months	0.00064	0.00685	0.00136	0.00403	0.0024	0.68317	0.00328	0.00116	0.00017	0.00298	0.00013	0.0067	0.00012	0.00026	0	0.00168	0.00065	0.09579	0.00177	0.00037	0.00026	0.06416	0.00031	0	0.0004	8e-05	0.00032	0.00054	0.02527	4e-05	0.00256	0.00166	0.0001	0.00075	0.00063	0.00059
296216	87346AFB-A870-49BD-892E-CCF5DC13E889	azithro	24months	0.00077	0.01056	0.00199	0.00364	0.003	0.65088	0.00214	0.00063	0.00026	0.00162	0.00021	0.00477	0.00031	0	0	0.0016	0.00023	0.18162	0.00214	0.0001	0.00039	0.0338	0.00029	8e-05	1e-05	2e-05	0.00061	0.00066	0.01982	0.00012	0.00106	0.00062	0	0.0005	0.00068	0.00034
227081	E3E57B20-7EBD-491D-8C39-274CC0E20A8B	azithro	24months	0.00121	0.02451	0.00116	0.00244	0.00426	0.61296	0.00233	0.00021	0.00034	0.0099	0.00065	0.00263	1e-05	2e-05	0.00011	0.00148	0.00023	0.19983	0.00118	0.00047	0.00329	0.02134	4e-05	0	8e-05	0.00012	0.00037	0.00059	0.01681	5e-05	0.00071	0.0005	0.00011	0.00146	0.0001	0.00037
295677	B7C60540-C517-4687-B804-530196079697	azithro	24months	4e-05	0.73544	0.00013	1e-05	0.00381	0.02888	0.0002	2e-05	1e-05	0.00022	0.00042	0.00011	0	0	1e-05	0	0	0.06793	0.00047	2e-05	0.00025	0.00087	0	0	0	0	0.00289	4e-05	0.10792	0	0	1e-05	1e-05	3e-05	0	0
296282	11148672-59DB-4181-8A71-DF23F17C2552	azithro	24months	0	0.39139	0.00017	0.00153	0.03069	0.04158	0.00035	3e-05	0	0.00689	0.00025	0.00049	0	0	0	0.00013	2e-05	0.46165	0.00109	0.00066	0.00065	0.00861	1e-05	0	0.00019	4e-05	0.00113	5e-05	0.02401	0	1e-05	0.00015	1e-05	0.00027	0	3e-05
225948	D387654D-2EC0-44F3-8C26-B30768DE8EAA	azithro	24months	0.00042	0.03072	0.00149	0.00152	0.00382	0.51544	0.00282	0.0006	0.00067	0.00607	0.0007	0.00385	5e-05	3e-05	0.0001	0.01124	0.00046	0.23169	0.00131	0.00046	0.00215	0.02077	2e-05	0	3e-05	6e-05	0.0005	0.00022	0.04283	0.00014	0.00191	0.00674	0.00051	0.00101	9e-05	0.00064
226729	E34CC558-A368-4BEA-A603-042C4D979A3C	azithro	24months	0.00075	0.03852	0.00145	0.00296	0.00411	0.63987	0.00289	0.00067	0.00042	0.00655	0.0008	0.00435	5e-05	0.0001	3e-05	0.00261	0.00043	0.15149	0.00225	0.00062	0.001	0.00706	3e-05	3e-05	0.00013	3e-05	0.00014	0.00059	0.02469	0.0001	0.00123	0.00099	0.00016	0.00143	6e-05	0.00092
226344	99E9846C-101E-4BD8-B852-E6F826BC1177	azithro	24months	0.00083	0.02349	0.00163	0.00347	0.00491	0.5316	0.00184	0.00045	0.00055	0.00777	0.00072	0.0033	0.00015	1e-05	4e-05	0.00094	0.00018	0.26009	0.00155	0.00088	0.00124	0.01227	0.00019	0	0.00016	0.0001	0.00016	0.00055	0.02893	0.00012	0.00096	0.00111	0.00018	0.00133	0.00039	0.00046
295644	59726DF4-CC5C-4293-BD19-A5F741CB5A71	azithro	24months	0	0.34078	0.00165	0.0018	0.00889	0.24569	0.00202	0.00051	8e-05	0.00084	0.00216	0.00357	1e-05	6e-05	1e-05	0.00076	0.00073	0.19839	0.00107	0.00027	0.0001	0.0075	0.00016	0.00026	0.00015	0	8e-05	0	0.01608	6e-05	0.00058	0.10751	0	0.00045	0.0003	0.00024
226784	4E3B14CA-12F7-4B0E-AA3B-99D253DAD0BE	azithro	24months	0.00103	0.01157	0.00075	0.00327	0.0023	0.73843	0.00308	7e-05	0.0002	0.00392	0.0002	0.00301	0	1e-05	8e-05	0.00221	0.00022	0.11132	0.00184	0.00115	0.00021	0.00803	1e-05	0	2e-05	0	5e-05	0.0002	0.01792	2e-05	0.00016	0.01234	8e-05	0.00021	1e-05	9e-05
226058	11202205-0E42-422C-860A-64F3C835058E	azithro	24months	0.00049	0.04191	0.00075	0.00513	0.00314	0.70499	0.00503	0.00044	0.00048	0.00026	0.00021	0.01224	0	0.00046	0	0.00173	5e-05	0.08303	0.00169	0.00158	0.00033	0.01619	0.00086	0.00054	8e-05	1e-05	0.00024	0.00061	0.03335	0.00011	0.00017	0.00165	0	0.00123	0.00088	0.00033
295996	819D88C7-10B5-4B73-8A73-4AB9D04D0935	azithro	24months	0	0.02504	0	3e-05	0.00034	3e-05	1e-05	0	0	0	0	2e-05	0	0	0	0.00047	0	0.02614	6e-05	0	0	0.15627	0	0	0	0	0	0	0.67857	0	0	1e-05	0	0	0	0
296590	236D6C74-0802-4FE7-B7A2-AE3B1E1B5536	azithro	24months	0.00081	0.03328	0.00285	0.00356	0.00599	0.34984	0.00162	0.00116	0.00107	0.01396	0.00084	0.00333	0.00028	7e-05	9e-05	0.00119	0.0004	0.37491	0.00248	0.0013	0.00175	0.01583	0.00019	2e-05	0.0002	0.00012	0.00064	0.00075	0.04194	0.00021	0.00175	0.00135	0.00061	0.00126	0.00043	0.0006
220140	E1D8CF9A-4132-479B-8C49-31EE284A55CC	azithro	24months	0.00046	0.00876	0.00085	0.0023	0.00443	0.41274	0.00229	0.00061	0.00027	0.00368	0.00012	0.00449	5e-05	2e-05	5e-05	0.00131	0.00054	0.35037	0.00144	0.00049	0.00047	0.12284	5e-05	0.00033	5e-05	0.0001	0.00122	0.00032	0.0259	6e-05	0.00059	0.001	2e-05	0.00072	0.00042	0.00046
226014	D3249122-B6D5-4495-A557-5D4FFBC5084F	azithro	24months	7e-05	0.71034	0.00073	0.00111	0.00151	0.12137	0.00061	0.00018	7e-05	0.0026	0.00142	0.00191	3e-05	2e-05	5e-05	0.00038	4e-05	0.05782	0.00087	0.00043	0.00015	0.00586	1e-05	5e-05	9e-05	0	0.0001	0.00021	0.03396	6e-05	0.00024	0.00043	1e-05	0.0004	0.00023	0.00673
296854	A7915F99-3E89-47E1-9987-0D16B58BC4C7	azithro	24months	0.00083	0.01739	0.002	0.00497	0.00381	0.63376	0.00405	0.00115	0.00051	0.00522	0.00035	0.00514	0.00023	8e-05	4e-05	0.00097	0.00075	0.14417	0.0024	0.00096	0.00089	0.01008	2e-05	2e-05	0.00021	0.0001	0.00023	0.00055	0.02808	0.00018	0.00118	0.01354	0.00041	0.0016	0.00025	0.00081
225739	4F9653B2-86E3-4542-A93D-504679A461AC	azithro	24months	0	0.53048	5e-05	0.00173	0.00599	0.03361	0.00028	2e-05	0	0.00143	8e-05	0.00051	0	0	0	0.00015	0	0.14913	0.00073	8e-05	0.00013	0.00627	0	0	0.00039	0	0.00078	0	0.23117	2e-05	3e-05	9e-05	0	0.00015	1e-05	0
225574	EE20DDF1-0A35-478D-9606-C945DF3EEE8C	azithro	24months	6e-05	0.01631	0.00109	0.00274	0.00525	0.35999	0.00032	0.00028	0.00048	0.0226	0.00023	0.00265	1e-05	7e-05	8e-05	0.00085	0.00011	0.38988	0.00082	0.00092	0.00091	0.03293	2e-05	0	8e-05	2e-05	0.0002	0.00017	0.04426	2e-05	0.00094	0.00071	0.00012	0.00056	0	0.01591
225662	CD491324-6B7E-4D30-B13E-2CC933CE395D	azithro	24months	0	0.06441	5e-05	0.03772	0.0076	0.00165	0.00747	0	4e-05	0.00021	0	0.00106	1e-05	0	0	0.00067	0	0.12253	0.01412	0.00021	0.00016	0.2988	0	0	0.00515	2e-05	0	2e-05	0.21802	1e-05	1e-05	7e-05	0	0.00015	0	0
296832	2911F879-C666-4A7F-83FF-EA0E9407D09D	azithro	24months	3e-05	0.25383	0.0002	0.00014	0.00066	0.1545	0.00021	0.00468	3e-05	0.00015	0.00087	0.0003	0	1e-05	4e-05	6e-05	0	0.06275	0.00021	0	8e-05	0.00453	0	0	2e-05	6e-05	3e-05	6e-05	0.3764	2e-05	2e-05	8e-05	4e-05	0.00011	4e-05	7e-05
219315	60AF9DDF-81CC-4648-8B72-EF4BC45B800C	azithro	24months	0.00045	0.02165	0.00118	0.00462	0.00484	0.30312	0.00051	0.00056	0.00037	0.01758	0.00073	0.00289	9e-05	4e-05	8e-05	0.00648	0.00012	0.34257	0.00209	0.00124	0.00188	0.14706	9e-05	6e-05	0.00012	0.00012	0.00028	0.00031	0.04386	5e-05	0.00188	0.00686	0.00023	0.00125	0.00018	0.0005
296447	F60D226F-B8F6-4E7E-8632-C1EE5CF2AB11	placebo	24months	0.0006	0.01521	0.00132	0.00736	0.00611	0.44805	0.00225	0.00087	0.00048	0.02154	0.00039	0.0065	0.00021	3e-05	0.0001	0.00623	0.00048	0.2716	0.00336	0.00254	0.00355	0.00776	3e-05	0	0.00026	0.00061	0.00054	0.00037	0.03275	9e-05	0.00199	0.01621	0.00022	0.00335	0.00026	0.00083
220250	D27ADED6-985E-4CD6-96F0-7188AD736995	placebo	24months	0.00059	0.02243	0.00148	0.0029	0.01076	0.46355	0.00272	0.00083	0.00066	0.01239	0.00074	0.00346	7e-05	3e-05	0.00017	0.001	0.00015	0.31312	0.00132	0.00244	0.00142	0.01021	1e-05	8e-05	0.00021	0.00018	0.00058	0.00048	0.02739	0.00019	0.00089	0.00233	0.00043	0.00155	0.00026	0.00056
225915	28F3784A-53DA-4078-9885-613FFE20AC12	placebo	24months	0.00015	0.04105	0.0012	0.00458	0.00526	0.2623	0.00084	0.00017	0.00016	0.0307	0.00181	0.00562	2e-05	6e-05	4e-05	0.00207	0.00015	0.44057	0.00166	0.00149	0.00404	0.04374	2e-05	0	6e-05	0.00032	0.00024	0.0002	0.03439	6e-05	0.00057	0.00424	0.00017	0.00246	0.0001	0.00031
226102	570A4410-D842-44AA-AC83-E49689D6DBB3	placebo	24months	9e-05	0.01068	0.00094	0.00191	0.00955	0.42791	0.00085	0.00049	0.00021	0.00474	0.00016	0.00262	6e-05	2e-05	5e-05	0.00105	0.00014	0.29286	0.0015	0.00044	0.00105	0.11475	8e-05	2e-05	0.00015	7e-05	0.00072	0.00042	0.04239	4e-05	0.00027	0.00778	9e-05	0.00091	0.00031	0.00045
220294	8ABB8D73-E08D-4166-910B-29D4BB92CFE8	placebo	24months	0.00044	0.03538	0.00094	0.00337	0.00854	0.39985	0.00102	0.00017	0.00089	0.01782	0.0008	0.00204	2e-05	3e-05	0.0001	0.00085	0.00012	0.35352	0.0009	0.00089	0.00128	0.00573	3e-05	0	5e-05	0.00021	0.00052	0.00023	0.04083	7e-05	0.00149	0.00155	0.00016	0.00211	4e-05	0.00062
225772	B061F998-4D39-4C1E-BD9F-AF223E069F90	placebo	24months	0.00011	0.09195	0.00125	0.00484	0.00705	0.12789	0.00079	0.00028	0.00043	0.04	0.00253	0.00354	5e-05	4e-05	4e-05	0.00186	0.00036	0.57164	0.00232	0.00161	0.00284	0.02178	5e-05	0	3e-05	0.00017	0.0002	0.00026	0.02035	8e-05	0.00092	0.0014	0.00026	0.00194	0.00015	0.00038
220525	3EF02232-8D43-435B-974D-C7C8307BC432	placebo	24months	0.00067	0.01652	0.0009	0.00292	0.00188	0.69076	0.00174	0.00054	0.00037	0.00471	0.00043	0.00251	0.00076	6e-05	1e-05	0.00138	7e-05	0.11412	0.00201	0.00034	0.00064	0.01833	0.00029	0	0.00018	7e-05	0.00022	0.00046	0.02716	6e-05	0.00055	0.00065	0.00014	0.00043	0.00035	0.00048
226718	51A23057-A5D6-4B20-9B3E-2FE78F956633	placebo	24months	0.00028	0.03401	0.00149	0.00335	0.00489	0.58088	0.00252	0.00083	0.00031	0.00861	0.00034	0.00525	0	1e-05	4e-05	0.00165	0.00043	0.20282	0.0014	0.00045	0.00058	0.02837	7e-05	0.00025	9e-05	6e-05	0.00066	0.00029	0.02633	4e-05	0.00055	0.00094	0.0001	0.00211	0.00032	0.00086
226608	3DDE31DC-C4EA-4850-9722-8A3772BDCA04	placebo	24months	0.00053	0.01486	0.00071	0.00336	0.00271	0.56379	0.00202	0.00048	0.00024	0.00563	0.00033	0.00465	2e-05	7e-05	0.00012	0.00111	0.00014	0.25944	0.00186	0.00055	0.00055	0.0353	1e-05	0.0002	0.00024	8e-05	0.00038	0.00045	0.02153	1e-05	0.00124	0.00639	0.00015	0.00132	0.00014	0.00073
225750	B157F0FC-7765-45FA-8E9E-2E90D74FE824	placebo	24months	2e-05	0.52644	0.00067	0.00023	0.00115	0.37536	0.00055	1e-05	0.0004	9e-05	0.00062	0.00027	3e-05	0	0	5e-05	0.00011	0.03549	0.00015	4e-05	3e-05	0.00143	0	0	1e-05	0	0.00015	3e-05	0.03102	0	5e-05	0	0	4e-05	2e-05	1e-05
219359	863C422E-2D27-4BC4-87C8-8CE2F6C30814	placebo	24months	0.00134	0.02876	0.00096	0.00377	0.00247	0.65083	0.00676	0.00072	2e-05	0.00223	8e-05	0.0079	0	0.00014	0	0.00119	3e-05	0.1223	0.00407	0.00162	0.00038	0.03202	0.0003	0.00075	4e-05	8e-05	0.00026	0.00051	0.02661	0	0.00095	0.01937	1e-05	0.00112	0.0007	0.00025
225354	D63E6AF2-7071-4FDE-B222-8500D550F399	placebo	24months	0	0.26053	1e-05	2e-05	0.00075	0.06605	0.00013	0	0	3e-05	9e-05	5e-05	0	0	0	3e-05	0	0.02032	3e-05	1e-05	4e-05	0.00151	0	0	0	0	6e-05	0	0.60564	0	0	0	0	4e-05	0	0
226355	051E1DB4-9AB2-4AA8-ACC1-1D18BFA73141	placebo	24months	0.00048	0.03554	0.00133	0.00642	0.00287	0.46439	0.00169	0.00098	0.00013	0.01675	0.00039	0.00446	9e-05	0	1e-05	0.00161	0.0003	0.34613	0.00188	0.00108	0.00128	0.00981	0.00023	0	0.0002	3e-05	0.0005	0.00074	0.02055	9e-05	0.00072	0.00131	1e-05	0.00048	0.00024	0.00044
225332	8BD41B09-6D2F-4182-9867-FC1BCE2B551B	placebo	24months	0.00126	0.02137	0.0024	0.00419	0.00403	0.52408	0.00239	0.00067	0.00035	0.0089	0.00046	0.00528	0.00012	5e-05	8e-05	0.00104	0.00021	0.2077	0.00241	0.0007	0.00125	0.01206	0.00022	0	0.00014	6e-05	0.00092	0.00029	0.04722	0.00017	0.00181	0.0071	0.00031	0.00162	9e-05	0.00069
225849	41803E15-2EE1-4129-872F-D55073F3D01F	placebo	24months	0.00044	0.02318	0.00106	0.00473	0.00297	0.58896	0.00285	0.00109	0.00018	0.00524	0.00017	0.00893	3e-05	0.00053	9e-05	0.00199	0.00019	0.21145	0.00142	0.00033	0.00054	0.0091	0	0.00018	0.0002	2e-05	0.00028	0.00092	0.02681	9e-05	0.00036	0.0015	9e-05	0.00146	0.00098	0.00067
197425	30837188-97DE-4018-8BD2-5FC353ADD5D5	placebo	24months	0.00105	0.0125	0.00101	0.00409	0.00211	0.75011	0.00113	0.00066	3e-05	0.00243	0.0002	0.00331	0	1e-05	1e-05	0.00163	0.00039	0.10009	0.00197	0.00042	0.00019	0.01929	0.0003	0	7e-05	0	0.00025	0.0011	0.01681	1e-05	0.00121	0.00529	1e-05	0.00109	0	0.00036
225453	1990DB8A-9621-49E4-A6B4-58327DD7DA1C	placebo	24months	0.00236	0.03492	0.0007	0.0035	0.00446	0.54274	0.00087	0.00061	0.00012	0.01229	0.00144	0.0022	2e-05	3e-05	4e-05	0.0008	0.0006	0.24883	0.0023	0.00224	0.00199	0.02415	0.00017	0	0.0001	0.00016	0.0001	0.00017	0.02315	5e-05	0.00129	0.00415	6e-05	0.0007	0.0004	0.00627
220382	783F196B-2E2D-42D6-BAEE-5DDA96D60A4A	placebo	24months	0.0002	0.04659	0.00101	0.00564	0.00273	0.71548	0.00556	0.00069	0.00011	0.00133	0.0002	0.00745	0.00011	0.00039	2e-05	0.00076	0.00087	0.0632	0.00258	0.0007	0.00013	0.01794	0.00043	0.00066	0.00027	0	0.00017	0.00076	0.03366	0.00013	0.0009	0.00235	1e-05	0.00122	0.00084	0.00077
226223	3B9F30C7-3AEF-4349-9E9C-D93D46F3D236	placebo	24months	0.00043	0.03281	0.00188	0.0025	0.00778	0.2939	0.00167	0.00045	0.0004	0.01932	0.00081	0.00365	0.00011	0.0001	0.00017	0.00103	0.00039	0.38467	0.00381	0.00102	0.00136	0.04361	3e-05	1e-05	0.00015	0.00029	0.00041	0.00039	0.04579	0.00014	0.00061	0.01516	0.00028	0.00135	5e-05	0.00084
197337	AEF394A4-45A9-4804-AC5B-EE027067589B	placebo	24months	5e-05	0.57606	0.0005	0.0013	0.00326	0.25528	0.00124	0	4e-05	0.00159	0.00217	0.0006	0	0	0	0.00068	0.0001	0.07241	0.00038	0.00012	0.00015	0.01406	0.00053	2e-05	0.0002	6e-05	6e-05	0.00063	0.02656	3e-05	0.0001	0.00022	4e-05	0.00047	6e-05	0.00041
226806	D2EED0A4-858B-4AC7-973F-86B3E08D701B	placebo	24months	0.00062	0.01923	0.00124	0.00407	0.00406	0.51765	0.00144	0.00155	0.00022	0.01014	0.00033	0.00786	8e-05	0.00016	2e-05	0.00162	0.00015	0.22486	0.00196	0.00118	0.00136	0.08352	7e-05	0.00019	0.00014	0.0001	0.00025	0.00049	0.0292	0.00012	0.00092	0.0023	0.00013	0.0012	0.00054	0.00054
296271	3D32D598-A674-4843-A5E6-08734B3FF059	placebo	24months	0.00101	0.01346	0.00225	0.00335	0.00248	0.68096	0.00372	0.00128	0.00077	0.00519	0.00017	0.004	8e-05	0.0002	0	0.00166	0.00124	0.10657	0.00228	0.00035	0.00042	0.01122	0.00012	0	9e-05	1e-05	0.00024	0.00085	0.03524	1e-05	0.00076	0.01547	0.00014	0.00109	0.00017	0.0008
217181	F78F8536-5C16-48A0-B48A-BC80FF8A8B8E	placebo	24months	0.00016	0.02176	0.00137	0.00588	0.00281	0.617	0.00471	0.00073	7e-05	0.00604	0.00015	0.00757	0.00024	0.00013	4e-05	0.00127	0.00041	0.16737	0.00426	0.00173	0.00044	0.01389	1e-05	0.00053	6e-05	6e-05	7e-05	0.00069	0.03343	8e-05	0.00062	0.00125	8e-05	0.00169	5e-05	0.00127
220569	4093F364-A8CB-49CB-AF30-0970BD36C278	placebo	24months	0.00021	0.02689	0.0019	0.00434	0.00541	0.52306	0.00181	0.00062	0.00036	0.01007	0.00086	0.00386	3e-05	3e-05	9e-05	0.00195	0.00024	0.22653	0.00219	0.00133	0.001	0.02066	7e-05	0	0.00027	9e-05	0.00021	0.0005	0.03815	0.00012	0.00085	0.00637	0.00024	0.00124	0.0002	0.00084
197293	2D17B4F5-01DF-42F5-8AFC-B130E77B9439	placebo	24months	0.00031	0.02261	0.00175	0.00322	0.00702	0.43041	0.00212	0.00034	0.00037	0.01049	0.00053	0.00278	2e-05	1e-05	6e-05	0.00101	0.00013	0.29811	0.0019	0.0007	0.0013	0.04137	0	0.00013	0.00013	6e-05	0.00082	0.00045	0.06286	7e-05	0.00093	0.00776	0.00027	0.00126	0.0003	0.00039
218809	AA308D1A-4F97-4022-8102-4B876E782FEE	placebo	24months	1e-05	0.08278	5e-05	0.00139	0.01201	0.02997	0.00029	3e-05	2e-05	0.00156	0.00028	0.00044	6e-05	2e-05	1e-05	0.00051	0.00011	0.67541	0.00116	0.00016	0.0003	0.13571	2e-05	0	0.0002	0	0.00341	2e-05	0.03335	0	0.00017	0.00394	2e-05	0.00019	0.00012	3e-05
225860	5EE2FE1D-20A1-4C25-9D89-0D27FD2B57C9	placebo	24months	0.00087	0.01925	0.00168	0.00358	0.01793	0.32531	0.00119	0.00033	0.00058	0.01322	0.00042	0.00312	0.00013	1e-05	3e-05	0.00128	0.00015	0.44347	0.00209	0.00113	0.00231	0.02005	0.00014	0	0.00017	0.00017	0.00069	0.00035	0.02957	9e-05	0.00071	0.00136	0.00037	0.0019	0.00019	0.00076
219007	D8460177-320D-4D7E-BB9D-61D070FA7820	placebo	24months	3e-05	0.31253	0.00084	0.00215	0.00128	0.307	0.00202	0.00041	0.00012	0.00074	0.00013	0.00533	0	0.00011	1e-05	0.00072	0.00019	0.08045	0.0013	0.00038	8e-05	0.0497	0.00016	0.00027	0	0	0.00018	0.00033	0.13582	0	0.00023	0.00046	0	0.00129	0.00072	0.00043
225343	2DE6BB03-B62D-4E94-B9A7-D45B6C38971F	placebo	24months	0.00056	0.05725	0.001	0.00094	0.0052	0.50225	0.00201	0.0002	0.0005	0.00889	0.00079	0.00194	2e-05	0.00049	0.00038	0.00029	0.0002	0.24945	0.00041	0.00032	0.00055	0.01213	0	0	1e-05	5e-05	0.00043	8e-05	0.03454	0.00017	0.0002	0.00062	0.00025	0.00025	0	0.00166
226751	8670B002-D80A-400A-9D5C-99A4D6D8B46F	placebo	24months	9e-05	0.15731	0.00079	0.0029	0.02175	0.29378	0.00146	0.00014	5e-05	0.00244	0.00024	0.0034	3e-05	0.00022	0	0.00023	2e-05	0.40244	0.00117	0.00023	0.00042	0.02003	0.00038	0.00073	1e-05	3e-05	0.00012	6e-05	0.04499	0	8e-05	0.00103	4e-05	0.0006	0.00034	0.00016
225211	3E19853D-C121-4F3D-ABDA-C6526BB7EA8F	placebo	24months	0.00036	0.03069	0.00187	0.00396	0.00623	0.16247	0.00145	0.00028	0.00053	0.03347	0.00077	0.00372	6e-05	0.00014	0.00023	0.00377	0.00066	0.56773	0.00155	0.0014	0.00191	0.00863	2e-05	0	5e-05	0.0002	0.00052	0.00019	0.0252	0.00021	0.00111	0.02419	0.0005	0.00175	7e-05	0.00117
219403	97BAD471-F32D-4D1E-A998-52B337B7AB23	placebo	24months	3e-05	0.02527	0.00035	0.00054	0.00142	0.72686	0.0004	2e-05	0	0.0013	8e-05	0.00035	0	0	0	0.0002	0.00011	0.196	0.00011	0.00088	0.00157	0.00133	0	0	0	0	0.00106	5e-05	0.00574	3e-05	4e-05	2e-05	1e-05	8e-05	0	5e-05
218974	6851FF8A-EE70-433A-A429-68654A722CE2	placebo	24months	0.0006	0.0301	0.00143	0.00398	0.00667	0.44329	0.00305	0.00076	0.00068	0.016	0.00102	0.00602	0.00014	0.0004	7e-05	0.00146	0.00036	0.2907	0.00223	0.00112	0.0011	0.01989	0.00042	0.00069	2e-05	8e-05	0.00029	0.00049	0.04719	3e-05	0.00063	0.0013	0.00038	0.00244	0.00024	0.00065
296414	B11CF1F3-0022-45CA-B868-49A15CBCB55B	placebo	24months	0.00055	0.00922	0.00129	0.00616	0.00528	0.58406	0.00228	0.00049	0.0007	0.00758	0.00016	0.00613	0.00025	0.00016	1e-05	0.00154	0.00056	0.18776	0.00391	0.00127	0.00198	0.04137	0.00011	1e-05	8e-05	8e-05	0.00022	0.00044	0.02666	4e-05	0.00157	0.00579	0.00012	0.00251	0.00035	0.00054
220459	52CB2DD0-905B-4A8D-99DA-77A626D9BE5B	placebo	24months	0.00022	0.01805	0.00039	0.0019	0.00651	0.33377	0.00093	0.00016	3e-05	0.00427	0.00013	0.00704	1e-05	1e-05	0.00013	0.00075	0.00033	0.50895	0.00038	0.00023	0.00052	0.04209	0	0.00037	5e-05	2e-05	0.00245	5e-05	0.02146	1e-05	0.00033	0.00143	0.00015	0.00044	0.00016	0.00036
226597	0A83750C-FB4B-4209-9F3B-C5D2A66CB2C4	placebo	24months	0	0.01415	0	0.00033	0	0.00273	3e-05	1e-05	0	1e-05	0	8e-05	0	0	0	0	0	0.01229	0.08767	2e-05	1e-05	0.1	0	0	0	0	0	0	0.4249	0	0	0	0	1e-05	0	0
217555	88343F45-17B8-432B-93D4-727FF84D83DD	placebo	24months	0.00052	0.03303	0.00311	0.00653	0.00823	0.16637	0.00236	0.00079	0.0013	0.02069	0.00068	0.00644	0.00022	0.00021	0.0001	0.02377	0.0003	0.44546	0.00256	0.00211	0.00435	0.01156	8e-05	0	0.00043	0.00084	0.0009	0.00063	0.04476	0.00022	0.00225	0.02177	0.00084	0.00474	7e-05	0.00079
296931	1444FFDD-8AE2-422B-A3A9-4526BEC0D11E	placebo	24months	0.00052	0.01263	0.00138	0.00344	0.0035	0.59007	0.00784	0.0014	0.00016	0.00404	0.0002	0.0024	0.0002	0	7e-05	0.00078	0.00032	0.2049	0.00151	0.00022	0.00065	0.0193	0.00029	2e-05	0	2e-05	0.00016	0.00076	0.05793	2e-05	0.0004	0.0005	8e-05	0.00059	0.00026	0.00038
226179	35658F9C-42E1-4890-B604-EC0A559F6585	placebo	24months	0	0.18675	0.00011	0.02335	0.00806	0.00614	0.00549	0.00199	0	0.00126	1e-05	0.00216	0	1e-05	2e-05	0.00064	0	0.29576	0.00792	0.00046	0.00015	0.26619	0	0	0.00537	1e-05	0.00266	2e-05	0.09592	0	0.00011	0.00035	0	0.00019	0	1e-05
296799	554E9B86-DBE7-4C94-9D9B-C8C4D0138AB8	placebo	24months	0.00029	0.02335	0.00173	0.00243	0.00441	0.45148	0.00145	0.00051	0.00035	0.00933	0.00065	0.00381	9e-05	0.00012	2e-05	0.00156	0.00061	0.24909	0.00141	0.00064	0.00115	0.00598	3e-05	0	0.00028	5e-05	0.0005	0.00015	0.10487	0.00016	0.00068	0.00074	0.00029	0.00083	0.00013	0.00037
225299	E69A8A88-138F-455F-A1DE-E70153E90944	placebo	24months	0.00031	0.05687	0.0012	0.00355	0.00211	0.71693	0.00405	0.00023	0.00028	0.0023	0.00029	0.00782	0	0.00059	0.00047	0.00122	0.00063	0.0778	0.00223	0.00165	0.00036	0.0109	0.00018	0.00039	0	0	0.00071	0.00092	0.02746	8e-05	0.00076	0.00179	0	0.00205	0.00016	0.00016
226333	197F7922-805E-4700-90DB-915181507636	placebo	24months	0.00036	0.00966	0.00052	0.00164	0.01269	0.16549	0.00105	0.00024	0.0002	0.00571	0.00015	0.00239	4e-05	1e-05	1e-05	0.00044	0.0001	0.72382	0.00102	0.00051	0.00048	0.00534	0.00017	0	5e-05	5e-05	0.00346	9e-05	0.01244	2e-05	0.00029	0.00035	3e-05	0.00064	0.00017	0.00013
225706	54B3BDAE-DD21-40AE-9DC7-CAFAB0E4A8B3	placebo	24months	3e-05	0.45881	0.00074	0.00213	0.00252	0.30499	0.00063	0.00029	0.0002	0.0009	0.00032	0.00194	0	6e-05	0	0.00105	2e-05	0.13944	0.00128	0.0003	0.00019	0.00399	0	0.00026	1e-05	5e-05	0.00086	0.0001	0.03314	0	6e-05	0.00149	2e-05	0.00067	0.0001	0.0004
225596	4EBFB69B-4F3E-4F74-85F4-95EAC3E3886B	placebo	24months	0.0005	0.01848	0.00121	0.00368	0.00697	0.43282	0.00141	0.00075	0.00023	0.00832	0.00037	0.0072	0.00021	2e-05	7e-05	0.00098	0.0003	0.20926	0.00198	0.00073	0.00084	0.08434	0.00022	0	0.00017	6e-05	0.00021	0.0005	0.09584	4e-05	0.00087	0.00313	0.00013	0.00099	0.00023	0.00047
226432	E56A8541-476B-44B3-9678-6EF2EF2366AA	placebo	24months	0.0009	0.02674	0.00136	0.00501	0.00946	0.28956	0.00131	0.00057	0.00047	0.01167	0.0009	0.00563	0.00012	8e-05	5e-05	0.00242	0.00018	0.40593	0.00279	0.00135	0.00257	0.07372	4e-05	0	0.00035	0.00029	0.00062	0.00058	0.0306	0.00014	0.00051	0.01061	0.00032	0.00262	0.00011	0.00054
225871	DA985867-095C-4F56-BB4A-B9E57C77C717	placebo	24months	0	0.31457	3e-05	0.00647	0.04793	0.00755	0.00108	4e-05	0	0.00071	0	0.00052	0	0	2e-05	5e-05	0	0.50079	0.00304	0.00031	0.00051	0.04497	0	0	0.00148	2e-05	0.00188	0	0.02404	1e-05	3e-05	4e-05	0	4e-05	0	2e-05
226421	C149D67B-C986-4DC1-9AB5-31CE9E585E2E	placebo	24months	4e-05	0.45431	0.0002	0.00059	0.00092	0.07785	0.00024	8e-05	1e-05	0.00217	0.00025	0.00058	3e-05	0	0	0.00022	0	0.07067	0.00025	0.00012	0.00022	0.00364	1e-05	0	0	2e-05	8e-05	6e-05	0.32991	2e-05	1e-05	0.00017	1e-05	0.00027	0	3e-05
226201	FE859979-8ACE-4BB9-BF46-D3E1D78E6CEC	placebo	24months	4e-05	0.34259	0.00011	8e-05	0.00673	0.03764	0.00046	2e-05	2e-05	0.0011	0.00038	0.00025	2e-05	0	0	4e-05	0	0.07237	0.00013	4e-05	0.00017	0.00253	1e-05	0	2e-05	1e-05	0.00149	3e-05	0.36038	0	3e-05	5e-05	3e-05	9e-05	0	1e-05
296920	84997FE3-D265-4FD7-BD82-38FEA8AA8F0D	placebo	24months	0.00018	0.01526	0.00075	0.00216	0.00648	0.47929	0.00262	0.00087	0.00018	0.009	0.00046	0.00358	0	0.00015	2e-05	0.00119	0.00017	0.35029	0.00098	0.00099	0.00081	0.01853	0.00018	0.00013	2e-05	1e-05	0.00025	0.0003	0.02172	5e-05	0.00039	0.00136	0.00012	0.00144	0.00058	0.01746
225376	5DA84373-6DC0-42B4-AC1F-27791FC8E1CD	placebo	24months	0.00054	0.03324	0.00109	0.00412	0.00279	0.58168	0.00304	0.00151	6e-05	0.00491	0.00079	0.00694	2e-05	0.00022	0.0001	0.0011	0.00035	0.12513	0.0018	0.00031	0.00028	0.09287	0.00102	0.00108	3e-05	1e-05	0.00113	0.00066	0.05254	4e-05	0.00065	0.00097	5e-05	0.00137	0.00082	0.00051
226454	30A764FE-6E2A-4CCB-B3B8-51E81CC9F75C	placebo	24months	0.00073	0.00921	0.00224	0.00522	0.00196	0.78282	0.00374	0.00093	0.00012	0.00233	4e-05	0.00646	0.00037	1e-05	0	0.00259	0.00071	0.04852	0.00268	0.0005	0.00084	0.01015	0.0002	0	0.00014	5e-05	0.00049	0.00088	0.02338	0.00025	0.00082	0.00208	0	0.00143	0.00075	0.00106
226465	11A3D696-ECEC-4409-81D5-E33D9FE6FCA8	placebo	24months	6e-05	0.03368	0.00187	0.00539	0.00224	0.6613	0.00449	0.00279	0.00057	0.00329	0.00018	0.00818	1e-05	0.0005	3e-05	0.00111	0.00049	0.10876	0.00269	0.00156	0.00038	0.01128	0.00061	0.0009	9e-05	3e-05	9e-05	0.0006	0.03634	5e-05	0.00079	0.02044	0.0001	0.00157	0.00024	0.0006
226300	7420D7AB-F7E0-42B6-A071-E510B1523744	placebo	24months	4e-05	0.00859	0.00051	0.00184	0.02121	0.04493	0.00053	0.00015	0.00014	0.01549	0.00023	0.00126	3e-05	2e-05	1e-05	0.00053	6e-05	0.81335	0.00099	0.00115	0.0015	0.00832	1e-05	0	5e-05	6e-05	0.00212	9e-05	0.02609	1e-05	0.0004	0.00063	9e-05	0.00071	3e-05	0.00233
295732	A302B425-C208-4A1C-94BA-57139A7657B7	placebo	24months	1e-05	0.37927	9e-05	0.00927	0.00239	0.09228	0.0026	1e-05	1e-05	0.00032	7e-05	0.00068	0	1e-05	0	0.00012	0	0.07053	0.01068	5e-05	0.00012	0.07346	0	1e-05	0.00582	5e-05	1e-05	1e-05	0.29973	2e-05	4e-05	0.00015	0	0.0001	0	7e-05
296942	02D11F1D-3AD2-4D65-8DEE-7DD90E150C11	placebo	24months	0.00011	0.11704	0.00132	0.00208	0.00311	0.47662	0.0006	0.00021	0.00195	0.00952	0.0003	0.0031	2e-05	3e-05	3e-05	0.00178	0.00029	0.22708	0.00105	0.00033	0.00041	0.01311	3e-05	0	3e-05	7e-05	6e-05	0.00018	0.05684	1e-05	0.00047	0.00159	7e-05	0.0003	2e-05	0.01475
226036	6891B2F8-FCA5-4D77-A73D-FDDCC139C91E	placebo	24months	0.00132	0.0085	0.00065	0.00531	0.0034	0.69237	0.00306	0.00096	0.00017	0.00291	0.00013	0.00395	0.00023	1e-05	1e-05	0.00208	0.00052	0.11852	0.00864	0.00036	0.00047	0.02715	0.00011	0	0.00011	3e-05	0.00022	0.00018	0.02102	0	0.00287	0.01745	1e-05	0.00115	0.00027	0.00077
225673	B455816C-2E2C-489F-94DE-25E79177C518	placebo	24months	0.00135	0.02406	0.00087	0.00373	0.0043	0.6693	0.00423	0.00036	0.00021	0.00605	0.00076	0.00301	3e-05	1e-05	0.00017	0.00121	0.00025	0.15798	0.00206	0.00092	0.00068	0.00526	6e-05	0.00043	6e-05	0.00022	0.00037	0.00049	0.01958	0.00026	0.00257	0.00925	0.00012	0.00114	0.00035	0.00055
225387	15182F41-EC81-4649-8658-0C0D2C2BB0D3	placebo	24months	0.00108	0.03245	0.00112	0.00191	0.00211	0.49372	0.00109	0.00056	6e-05	0.00401	0.0002	0.00332	2e-05	1e-05	2e-05	0.00042	0.00018	0.33294	0.001	0.00015	0.00038	0.03018	0.00017	6e-05	0.00022	4e-05	0.00108	0.0002	0.02347	0.00022	0.00025	0.00123	1e-05	0.0007	0.00059	9e-05
197348	471740C7-A319-4E54-8C8F-078E3DF86ABD	placebo	24months	0.00085	0.01107	0.00232	0.00367	0.00617	0.69733	0.00406	0.00188	0.0004	0.00236	0.00023	0.00365	3e-05	1e-05	5e-05	0.00126	0.00084	0.13754	0.00124	0.00039	0.00021	0.00975	0.00025	0	0	3e-05	0.00081	0.00101	0.02361	4e-05	0.0007	0.00515	0.0001	0.00022	0.00017	0.00074
218919	A91F82FC-BA19-45B6-BC54-6BC731960513	placebo	24months	0	0.09458	3e-05	0.00023	0.00058	0.63968	1e-05	0	1e-05	0.00206	0	0.0001	1e-05	0	0	2e-05	0	0.06984	0	0.00024	0.00083	0.00738	0	0	0	0	0.00013	0	0.12332	0	0	2e-05	0	9e-05	0	0.00018
226069	02A168A0-B36D-47AE-9B98-862C4C09BC3A	placebo	24months	0.0005	0.02447	0.00117	0.00346	0.00496	0.46187	0.00165	0.0011	0.00071	0.00954	0.00078	0.00371	4e-05	0	8e-05	0.00118	0.00014	0.31356	0.00839	0.00104	0.00189	0.02755	6e-05	0.00023	0.00043	0.00025	0.00086	0.00046	0.03251	0.00013	0.0018	0.00745	0.00024	0.00171	1e-05	0.00057
